# Supplementary material for: SIRT1 deacetylase in aging‐induced neuromuscular degeneration and amyotrophic lateral sclerosis
Source: Aging Cell. 2018 Oct 8;17(6):e12839. doi: 10.1111/acel.12839 (PMC6260920; doi:10.1111/acel.12839)
Supplement: Supplementary file 4 [file ACEL-17-e12839-s004.xlsx]

## Sheet: Sheet1
ENSEMBL GeneID	MGI symbol	G93a.Control.logFC	G93a.Control.adp	Old.Young.logFC	Old.Young.adp
ENSMUSG00000028238	Atp6v0d2	9.98038	1.86129e-12	6.92802	4.66363e-15
ENSMUSG00000063193	Cd300lb	8.62338	2.4674e-10	5.37033	7.33842e-10
ENSMUSG00000062082	Cd200r4	8.45933	2.75507e-09	4.54026	1.46357e-06
ENSMUSG00000036853	Mcoln3	8.33738	2.59288e-08	4.56964	5.99281e-06
ENSMUSG00000069792	Wfdc17	8.27413	2.52526e-08	4.6613	1.54749e-06
ENSMUSG00000079419	Ms4a6c	8.08535	1.60277e-10	3.57697	1.3307e-08
ENSMUSG00000099974	Bcl2a1d	7.94684	1.79345e-05	3.80951	0.00237596
ENSMUSG00000079012	Serpina3m	7.90563	2.4682e-05	1.51076	0.416706
ENSMUSG00000068129	Cst7	7.81828	3.97672e-25	6.76664	4.84947e-25
ENSMUSG00000073490	Ifi207	7.80738	6.66244e-11	4.25912	7.83095e-11
ENSMUSG00000074336	Apoc4	7.79737	5.61402e-06	3.70361	0.00266568
ENSMUSG00000038224	Serpinf2	7.68357	6.07412e-07	1.9064	0.107091
ENSMUSG00000038179	Slamf7	7.55216	1.15458e-07	4.77761	7.52308e-08
ENSMUSG00000027656	Wisp2	7.28103	1.53031e-21	5.57406	4.81338e-29
ENSMUSG00000069607	Cd300ld3	7.26126	1.02644e-06	3.2485	0.00143088
ENSMUSG00000022015	Tnfsf11	7.14874	2.73713e-05	3.54411	0.00307715
ENSMUSG00000079298	Klrb1b	7.10219	4.22019e-06	3.65992	0.000764278
ENSMUSG00000029816	Gpnmb	7.06735	1.35893e-29	5.42652	1.89534e-44
ENSMUSG00000040522	Tlr8	7.03995	1.44845e-05	3.42812	1
ENSMUSG00000024672	Ms4a7	7.0013	4.40712e-07	4.48402	7.38869e-07
ENSMUSG00000030789	Itgax	6.89052	1.2615e-30	5.66405	2.52885e-39
ENSMUSG00000049723	Mmp12	6.88358	4.16589e-22	5.36522	3.41305e-22
ENSMUSG00000043740	B430306N03Rik	6.85285	5.21186e-05	2.13341	0.0344664
ENSMUSG00000000982	Ccl3	6.78317	6.15727e-17	5.74285	1.38344e-16
ENSMUSG00000038508	Gdf15	6.74245	1.76328e-05	0.659228	0.737882
ENSMUSG00000030577	Cd22	6.72699	2.38916e-20	4.39255	7.4658e-22
ENSMUSG00000028327	Stra6l	6.57848	9.79319e-10	3.83698	9.74163e-09
ENSMUSG00000015340	Cybb	6.55264	2.78943e-41	5.09468	5.09389e-44
ENSMUSG00000112148	Lilrb4a	6.48543	1.14175e-13	5.8324	4.20705e-19
ENSMUSG00000022218	Tgm1	6.37633	4.17645e-19	3.89766	2.80172e-16
ENSMUSG00000112023	Lilr4b	6.25229	7.72181e-19	4.01457	1.02071e-14
ENSMUSG00000062515	Fabp4	6.24241	0.000698009	2.77517	1
ENSMUSG00000069516	Lyz2	6.21645	1.38097e-40	4.84807	9.62799e-63
ENSMUSG00000099398	Ms4a14	6.15646	0.000201378	1.50351	1
ENSMUSG00000004709	Cd244	6.15161	5.91365e-05	1.71415	0.0536512
ENSMUSG00000025044	Msr1	6.13074	1.54171e-10	2.71839	0.000149561
ENSMUSG00000002992	Apoc2	6.10583	0.00511705	3.69085	1
ENSMUSG00000001131	Timp1	6.10365	5.04458e-28	4.04712	1.10894e-20
ENSMUSG00000027322	Siglec1	5.86915	2.78117e-15	4.04228	6.58778e-11
ENSMUSG00000026285	Pdcd1	5.70557	4.01915e-10	3.86165	4.19127e-08
ENSMUSG00000026536	Ifi211	5.60918	1.06269e-06	2.45341	0.000466841
ENSMUSG00000079014	Serpina3i	5.59656	0.000137043	1.43041	0.259573
ENSMUSG00000045502	Hcar2	5.47142	1.22838e-09	4.95125	1.26698e-10
ENSMUSG00000026228	Htr2b	5.45574	0.000127887	3.81202	0.000301191
ENSMUSG00000027074	Slc43a3	5.45217	1.16614e-15	2.37907	3.26076e-06
ENSMUSG00000026981	Il1rn	5.4174	1.69696e-05	3.81437	2.65648e-05
ENSMUSG00000001348	Acp5	5.38858	0.00150445	1.01155	1
ENSMUSG00000026628	Atf3	5.38515	2.86168e-32	2.3157	4.09058e-15
ENSMUSG00000025481	Urah	5.38496	0.00788825	0.765743	1
ENSMUSG00000026866	Kynu	5.24934	0.00616863	1.68054	1
ENSMUSG00000085111	Ascl4	5.22829	0.00541236	-0.532289	1
ENSMUSG00000018930	Ccl4	5.20145	1.9696e-13	3.63323	3.49319e-08
ENSMUSG00000079644	Gm1110	5.17946	0.00398568	2.83466	1
ENSMUSG00000026358	Rgs1	5.14249	6.8719e-13	4.72901	2.53994e-08
ENSMUSG00000039518	Cdsn	5.13353	6.00354e-12	4.57144	2.88143e-16
ENSMUSG00000037868	Egr2	5.09948	1.83699e-11	2.54387	9.68217e-08
ENSMUSG00000004707	Ly9	5.07027	2.88858e-18	3.22192	1.07706e-16
ENSMUSG00000090675	Olfr111	5.06733	4.46471e-07	2.79691	0.00128277
ENSMUSG00000030717	Nupr1	5.05137	3.97076e-27	1.79405	6.26184e-08
ENSMUSG00000034641	Cd300ld	4.97925	0.000386221	2.74526	0.0120029
ENSMUSG00000030905	Crym	4.97805	4.84996e-07	2.3875	0.0022331
ENSMUSG00000038591	Colec10	4.96918	0.0446844	0.797511	1
ENSMUSG00000057191	AB124611	4.93433	7.20821e-10	2.90336	1.49755e-06
ENSMUSG00000004552	Ctse	4.92734	1.07772e-07	5.17701	9.39066e-09
ENSMUSG00000028459	Cd72	4.91198	2.46731e-15	3.29248	2.65799e-14
ENSMUSG00000035373	Ccl7	4.90304	0.0205889	2.8864	1
ENSMUSG00000040552	C3ar1	4.89873	1.76799e-52	2.50945	3.34034e-37
ENSMUSG00000089929	Bcl2a1b	4.86284	8.21168e-05	3.3675	3.23807e-05
ENSMUSG00000053063	Clec12a	4.85163	0.00177542	2.2976	1
ENSMUSG00000071714	Csf2rb2	4.83659	1.4358e-17	2.48936	7.57206e-13
ENSMUSG00000021091	Serpina3n	4.81707	6.57851e-61	1.93453	8.87305e-26
ENSMUSG00000089942	Pira2	4.78696	0.0312801	4.55651	1
ENSMUSG00000050370	Ch25h	4.7612	8.84221e-12	2.71887	3.71807e-07
ENSMUSG00000001020	S100a4	4.76105	7.89569e-18	3.29464	5.50633e-18
ENSMUSG00000050335	Lgals3	4.73072	1.72792e-25	4.35548	4.42484e-52
ENSMUSG00000026656	Fcgr2b	4.72962	7.48323e-48	2.73791	2.66534e-32
ENSMUSG00000001403	Ube2c	4.63755	4.26405e-05	0.407031	0.661222
ENSMUSG00000021886	Gpr65	4.63576	8.33578e-07	2.65365	0.000207455
ENSMUSG00000000386	Mx1	4.63424	2.01458e-07	0.989598	0.201375
ENSMUSG00000026832	Cytip	4.59017	0.00313512	2.74915	0.0107014
ENSMUSG00000030827	Fgf21	4.58166	0.0452749	1.16932	1
ENSMUSG00000039013	Siglecf	4.55569	1.29671e-12	1.8067	0.000160678
ENSMUSG00000026822	Lcn2	4.51876	8.50426e-06	-0.6571	0.469712
ENSMUSG00000035385	Ccl2	4.48768	0.000167771	3.59127	6.72665e-05
ENSMUSG00000041559	Fmod	4.477	2.14166e-69	1.36147	1.92902e-15
ENSMUSG00000030162	Olr1	4.47161	9.87981e-05	2.95085	0.000239386
ENSMUSG00000053113	Socs3	4.4618	6.9387e-18	1.62022	3.20481e-06
ENSMUSG00000101389	Ms4a4a	4.46116	0.0333518	0.701111	1
ENSMUSG00000035551	Igfbpl1	4.44952	2.72692e-12	5.23147	6.66174e-21
ENSMUSG00000018774	Cd68	4.43302	3.66085e-56	3.20413	3.3908e-71
ENSMUSG00000048636	A730049H05Rik	4.43297	4.25023e-05	0.195766	0.895506
ENSMUSG00000043091	Tuba1c	4.39845	1.1635e-13	1.57596	4.26363e-05
ENSMUSG00000024737	Slc15a3	4.3895	7.09838e-24	2.49958	5.51054e-19
ENSMUSG00000015355	Cd48	4.3879	2.44732e-13	2.98388	1.5495e-12
ENSMUSG00000024529	Lox	4.3632	6.76537e-10	1.71152	0.00126333
ENSMUSG00000062585	Cnr2	4.3541	2.65323e-07	1.79943	0.00141985
ENSMUSG00000024679	Ms4a6d	4.34717	4.04055e-14	3.0625	5.23752e-11
ENSMUSG00000018927	Ccl6	4.34696	5.01878e-44	1.94069	2.76775e-19
ENSMUSG00000022033	Pbk	4.3423	8.3917e-08	1.63939	0.0366491
ENSMUSG00000015568	Lpl	4.33316	6.32616e-27	1.92866	1.36094e-12
ENSMUSG00000034855	Cxcl10	4.32966	4.3106e-12	2.57961	1.61094e-08
ENSMUSG00000021822	Plau	4.31533	8.32949e-27	2.4196	2.37685e-20
ENSMUSG00000050359	Sprr1a	4.3119	3.10027e-10	1.29464	0.0227449
ENSMUSG00000024610	Cd74	4.25812	2.13361e-25	1.93417	3.50575e-12
ENSMUSG00000058755	Osm	4.25708	0.000505519	2.3556	0.00924056
ENSMUSG00000046733	Gprc5a	4.257	0.0204375	1.42523	1
ENSMUSG00000037962	Rflna	4.25308	8.83848e-15	0.993854	0.0543376
ENSMUSG00000029134	Plb1	4.23659	0.00256948	2.12989	0.0362293
ENSMUSG00000029321	Slc10a6	4.17733	0.0457454	0.781918	1
ENSMUSG00000032661	Oas3	4.15978	0.0414906	0.711326	1
ENSMUSG00000063975	Slco1a5	4.15796	0.0140336	3.21238	1
ENSMUSG00000053175	Bcl3	4.15155	7.22126e-18	1.85125	1.87577e-07
ENSMUSG00000021322	Aoah	4.15116	0.00258669	2.89493	0.000127239
ENSMUSG00000035273	Hpse	4.14535	8.01022e-09	1.95457	0.000168045
ENSMUSG00000026380	Tfcp2l1	4.09375	3.95228e-10	2.39839	7.43206e-07
ENSMUSG00000039457	Ppl	4.07455	6.56153e-12	3.56762	3.49838e-11
ENSMUSG00000015852	Fcrls	4.05967	6.31874e-22	1.51575	1.1738e-07
ENSMUSG00000023000	Dhh	4.04438	0.00587306	2.75954	1
ENSMUSG00000028031	Dkk2	4.03293	5.88722e-05	1.69654	0.0656042
ENSMUSG00000059089	Fcgr4	4.00155	9.10515e-07	0.681462	0.407825
ENSMUSG00000035042	Ccl5	3.97574	0.000255552	2.76117	0.00143513
ENSMUSG00000020808	Fam64a	3.97456	6.80985e-05	0.860944	0.308228
ENSMUSG00000031506	Ptpn7	3.97098	0.0143091	0.816892	1
ENSMUSG00000034917	Tjp3	3.97054	0.0180946	1.83418	1
ENSMUSG00000046186	Cd109	3.9333	2.25565e-42	1.98328	3.95586e-26
ENSMUSG00000073489	Ifi204	3.92298	3.67106e-17	2.33094	1.35599e-09
ENSMUSG00000003484	Cyp4f18	3.89577	6.27091e-05	1.76909	0.0161173
ENSMUSG00000020096	Tbata	3.88388	0.0190079	1.38332	1
ENSMUSG00000051378	Kif18b	3.86887	0.000720173	0.209577	1
ENSMUSG00000027379	Bub1	3.86454	0.00249283	-0.371816	1
ENSMUSG00000046805	Mpeg1	3.85146	1.12124e-42	2.31801	8.7718e-40
ENSMUSG00000030579	Tyrobp	3.84853	2.88301e-33	2.25965	6.65443e-29
ENSMUSG00000046223	Plaur	3.84148	2.59165e-11	1.70564	9.243e-05
ENSMUSG00000044468	Fam46c	3.83592	7.39176e-29	1.94535	1.31427e-18
ENSMUSG00000056737	Capg	3.83579	3.07134e-27	2.67752	1.67502e-30
ENSMUSG00000020897	Aurkb	3.82615	0.00163534	-0.0425795	0.978021
ENSMUSG00000000682	Cd52	3.82512	2.47343e-27	2.94888	1.18638e-33
ENSMUSG00000024300	Myo1f	3.81953	1.9214e-34	1.80379	9.19516e-18
ENSMUSG00000004951	Hspb1	3.81671	3.63397e-23	1.15064	1.12259e-05
ENSMUSG00000000555	Itga5	3.81178	2.00167e-33	1.68205	4.35243e-15
ENSMUSG00000028195	Cyr61	3.79891	9.58895e-27	1.76173	4.44059e-14
ENSMUSG00000023393	Slc17a9	3.78016	3.73732e-05	0.183009	0.79002
ENSMUSG00000043664	Tmem221	3.78013	0.0136472	1.14994	1
ENSMUSG00000024675	Ms4a4c	3.77014	0.0266892	2.57781	1
ENSMUSG00000026728	Vim	3.76447	1.83952e-31	2.28561	2.90266e-30
ENSMUSG00000023992	Trem2	3.75254	1.01289e-49	2.36899	2.32111e-47
ENSMUSG00000030785	Cox6a2	3.74589	0.000236807	2.81285	0.00100097
ENSMUSG00000026177	Slc11a1	3.74229	4.36704e-27	2.24797	2.36196e-22
ENSMUSG00000027750	Postn	3.73922	3.72945e-20	1.83114	5.09329e-09
ENSMUSG00000059994	Fcrl1	3.72245	0.000469459	2.76899	0.0119211
ENSMUSG00000038147	Cd84	3.70549	1.50924e-47	2.31014	3.23154e-37
ENSMUSG00000043157	Arl11	3.70484	1.12362e-09	2.12804	1.35553e-06
ENSMUSG00000071713	Csf2rb	3.6923	4.63484e-23	2.41243	1.78728e-18
ENSMUSG00000028874	Fgr	3.68101	6.55383e-12	2.1396	7.02574e-09
ENSMUSG00000031995	St14	3.67841	1.33441e-20	2.17386	3.15647e-14
ENSMUSG00000038167	Plekhg6	3.67673	0.0464841	0.969823	1
ENSMUSG00000090124	Ugt1a7c	3.64786	7.83957e-06	1.58539	0.00710775
ENSMUSG00000078945	Naip2	3.6409	1.40021e-23	1.6805	1.45658e-11
ENSMUSG00000027514	Zbp1	3.63816	0.000665236	2.15587	0.0114175
ENSMUSG00000018126	Baiap2l2	3.63672	6.20883e-05	0.953638	0.278828
ENSMUSG00000031097	Tnni2	3.61963	0.00382507	1.60282	0.111457
ENSMUSG00000024056	Ndc80	3.61398	0.00801391	0.946142	1
ENSMUSG00000040564	Apoc1	3.60614	2.70774e-12	0.233385	0.676222
ENSMUSG00000066861	Oas1g	3.60193	0.0365608	0.087825	0.965035
ENSMUSG00000051212	Gpr183	3.59324	2.41697e-14	1.70102	1.22898e-07
ENSMUSG00000006519	Cyba	3.58724	5.35097e-19	2.15627	1.38344e-16
ENSMUSG00000028362	Tnfsf8	3.58542	8.78615e-07	2.58354	1.99413e-05
ENSMUSG00000011008	Mcoln2	3.57843	0.0483513	1.21802	1
ENSMUSG00000024791	Cdca5	3.57743	0.00157204	1.24921	1
ENSMUSG00000025877	Hk3	3.56605	1.13293e-18	1.68915	7.17238e-09
ENSMUSG00000036887	C1qa	3.56481	2.71936e-39	2.08694	9.54912e-35
ENSMUSG00000044303	Cdkn2a	3.54993	0.0316876	3.2285	2.37626e-05
ENSMUSG00000001025	S100a6	3.5489	7.50134e-21	2.09848	2.50374e-18
ENSMUSG00000106892	Gm42791	3.53561	0.0482473	0.106897	0.899202
ENSMUSG00000021624	Cd180	3.51555	2.86823e-45	1.98023	7.13711e-27
ENSMUSG00000034947	Tmem106a	3.515	1.1321e-17	1.69319	1.26157e-08
ENSMUSG00000035352	Ccl12	3.49545	0.000222249	2.12082	0.00069034
ENSMUSG00000052477	C130026I21Rik	3.46852	0.00439191	1.85285	0.0589587
ENSMUSG00000066058	Cldn19	3.46233	0.00920192	0.68366	0.581161
ENSMUSG00000020914	Top2a	3.45668	2.28407e-14	0.717376	0.121061
ENSMUSG00000070780	Rbm47	3.44972	1.62647e-09	2.27402	2.42458e-06
ENSMUSG00000035683	Melk	3.44687	0.0225616	0.254155	1
ENSMUSG00000050777	Tmem37	3.43848	8.13878e-09	1.06695	0.0237156
ENSMUSG00000036896	C1qc	3.43336	8.34363e-48	1.88632	4.8168e-37
ENSMUSG00000009214	Tmem8c	3.43335	0.0131011	-0.0521967	1
ENSMUSG00000023224	Serping1	3.43107	6.32616e-27	1.30614	3.84797e-09
ENSMUSG00000054626	Xlr	3.42802	4.56543e-09	1.80484	0.000125512
ENSMUSG00000058715	Fcer1g	3.42186	4.06719e-48	1.76721	3.35782e-29
ENSMUSG00000047798	Cd300lf	3.41823	4.85465e-09	1.27604	0.00400317
ENSMUSG00000043263	Ifi209	3.39119	6.74651e-05	1.59411	0.0207659
ENSMUSG00000040613	Apobec1	3.3892	1.1163e-29	1.38772	2.71831e-09
ENSMUSG00000030830	Itgal	3.38904	1.46547e-06	1.70654	0.00127244
ENSMUSG00000036905	C1qb	3.37893	5.12127e-45	1.84499	1.38372e-34
ENSMUSG00000040528	Milr1	3.37791	3.71522e-08	2.08475	1.16355e-05
ENSMUSG00000036594	H2-Aa	3.37652	3.6018e-09	2.37984	1.42013e-08
ENSMUSG00000031070	Mrgprf	3.36599	0.000290083	3.12187	9.51598e-07
ENSMUSG00000022667	Cd200r1	3.35939	0.000209757	2.86513	0.000963331
ENSMUSG00000041515	Irf8	3.35756	4.88364e-27	1.8481	3.58006e-19
ENSMUSG00000002944	Cd36	3.35394	0.000280574	1.05926	0.222848
ENSMUSG00000073421	H2-Ab1	3.35347	2.33266e-09	1.4539	0.000478772
ENSMUSG00000030263	Lrmp	3.35079	5.14554e-16	1.80988	3.60326e-07
ENSMUSG00000053318	Slamf8	3.3391	2.34285e-06	2.13675	1.13389e-05
ENSMUSG00000000290	Itgb2	3.32903	2.77236e-31	2.22927	4.31644e-34
ENSMUSG00000031504	Rab20	3.31593	5.37247e-05	1.9841	0.000720241
ENSMUSG00000026548	Slamf9	3.30959	8.28038e-20	2.67302	4.88612e-22
ENSMUSG00000055172	C1ra	3.30664	6.47081e-09	2.03058	1.28457e-06
ENSMUSG00000040751	Lat2	3.29884	4.01671e-18	1.56227	5.5018e-09
ENSMUSG00000091556	Gm14569	3.29778	0.021173	-0.464855	1
ENSMUSG00000024401	Tnf	3.2813	0.0437855	3.11054	1
ENSMUSG00000037379	Spon2	3.27895	0.000508567	0.858881	0.199433
ENSMUSG00000034394	Lif	3.27822	4.40786e-05	1.3473	0.027574
ENSMUSG00000044583	Tlr7	3.2605	1.9713e-28	1.65097	1.87904e-14
ENSMUSG00000061132	Blnk	3.2499	6.02301e-26	1.94485	5.72774e-20
ENSMUSG00000006219	Fblim1	3.24577	1.71845e-22	1.59958	2.94595e-11
ENSMUSG00000034652	Cd300a	3.24437	8.79814e-10	2.03134	6.72086e-08
ENSMUSG00000029641	Rasl11a	3.2397	4.42362e-11	0.540588	0.241481
ENSMUSG00000022146	Osmr	3.23239	9.50307e-29	1.36712	6.27096e-12
ENSMUSG00000035004	Igsf6	3.23222	2.20589e-13	1.96516	2.27395e-09
ENSMUSG00000064267	Hvcn1	3.23102	4.22537e-23	2.22544	1.70712e-24
ENSMUSG00000052142	Rasal3	3.22822	1.3515e-15	1.40649	8.86321e-07
ENSMUSG00000031004	Mki67	3.21363	3.41968e-08	-0.227371	0.820808
ENSMUSG00000037411	Serpine1	3.21231	5.5472e-07	2.18567	2.2607e-07
ENSMUSG00000005413	Hmox1	3.20693	1.0898e-25	1.03508	1.83183e-06
ENSMUSG00000018920	Cxcl16	3.20586	3.40535e-25	2.64413	2.18647e-34
ENSMUSG00000027832	Ptx3	3.20003	4.42163e-08	2.13076	1.55667e-07
ENSMUSG00000037686	Aspg	3.17668	2.11846e-23	1.57841	2.36287e-11
ENSMUSG00000044811	Cd300c2	3.1753	1.75576e-12	1.7889	6.33965e-09
ENSMUSG00000058163	Gm5431	3.17351	0.000278335	0.768609	0.311873
ENSMUSG00000007891	Ctsd	3.17132	1.95686e-39	1.49275	5.40178e-23
ENSMUSG00000012428	Steap4	3.16557	0.00168485	2.02503	0.0138479
ENSMUSG00000056529	Ptafr	3.15715	7.61479e-15	1.6561	1.98563e-09
ENSMUSG00000023045	Soat2	3.14466	0.0286483	1.60622	1
ENSMUSG00000019832	Rab32	3.13559	2.95936e-23	1.26586	6.14194e-09
ENSMUSG00000046718	Bst2	3.12352	5.0642e-16	1.46603	2.53256e-07
ENSMUSG00000004730	Adgre1	3.12186	1.55672e-22	2.17121	1.11841e-23
ENSMUSG00000063611	Gm10134	3.12164	0.04728	0.853512	1
ENSMUSG00000030047	Arhgap25	3.11671	2.82889e-19	1.45322	6.97205e-09
ENSMUSG00000028068	Iqgap3	3.08652	1.2302e-08	1.12839	0.0117152
ENSMUSG00000029484	Anxa3	3.08393	1.04117e-42	1.81036	4.76411e-34
ENSMUSG00000027315	Spint1	3.08079	7.69999e-10	1.10894	0.00278021
ENSMUSG00000073492	Gm10521	3.07765	0.00631126	1.97236	0.029047
ENSMUSG00000071068	Treml2	3.06069	4.92578e-07	2.40812	3.81734e-06
ENSMUSG00000006221	Hspb7	3.06021	0.0061435	1.7735	0.0357149
ENSMUSG00000031264	Btk	3.05173	2.39122e-12	1.1742	0.000530758
ENSMUSG00000079685	Ulbp1	3.04609	0.00257239	1.22854	0.134025
ENSMUSG00000024677	Ms4a6b	3.03721	0.000112722	1.7335	0.0143004
ENSMUSG00000031613	Hpgd	3.03658	3.18e-28	0.678991	0.00103045
ENSMUSG00000019122	Ccl9	3.02589	6.92442e-14	0.770697	0.0333093
ENSMUSG00000071637	Cebpd	3.02569	6.57864e-14	1.19898	5.88195e-05
ENSMUSG00000049130	C5ar1	3.02373	2.12122e-09	2.04009	2.08397e-08
ENSMUSG00000002289	Angptl4	3.01928	4.76663e-07	0.486691	0.400999
ENSMUSG00000027995	Tlr2	3.01232	3.5337e-21	1.95378	3.02212e-21
ENSMUSG00000026479	Lamc2	3.01092	6.46558e-06	0.494499	0.401152
ENSMUSG00000001021	S100a3	3.0049	0.00253048	0.181428	0.875262
ENSMUSG00000004266	Ptpn6	2.99084	3.15328e-26	1.88423	3.68229e-22
ENSMUSG00000025497	Cdhr5	2.98734	0.0021837	1.08628	0.150338
ENSMUSG00000033777	Tlr13	2.97957	2.88446e-17	1.79628	1.38222e-12
ENSMUSG00000031103	Elf4	2.97133	1.28616e-14	1.29384	3.06662e-06
ENSMUSG00000034708	Grn	2.97129	1.71212e-54	1.1222	7.30433e-20
ENSMUSG00000048779	P2ry6	2.96859	4.39694e-10	1.8721	5.49347e-09
ENSMUSG00000033538	Casp4	2.96825	0.00071805	1.26223	0.0737881
ENSMUSG00000022014	Epsti1	2.96711	5.7865e-09	1.81085	2.11635e-05
ENSMUSG00000030124	Lag3	2.96433	5.53288e-29	1.85037	1.72645e-21
ENSMUSG00000029925	Tbxas1	2.96008	2.96235e-13	1.1977	3.80122e-05
ENSMUSG00000102037	Bcl2a1a	2.95537	0.0308059	1.45667	0.144571
ENSMUSG00000016256	Ctsz	2.93867	1.8121e-37	1.53287	4.09753e-26
ENSMUSG00000027907	S100a11	2.92622	2.18771e-31	1.61745	9.35363e-24
ENSMUSG00000024164	C3	2.92254	9.73067e-23	1.30283	8.9873e-12
ENSMUSG00000059498	Fcgr3	2.91962	2.18771e-31	1.41833	8.59113e-18
ENSMUSG00000039405	Prss23	2.90935	1.69092e-24	1.83021	4.61094e-22
ENSMUSG00000068744	Psrc1	2.90651	3.72115e-07	0.838178	0.109333
ENSMUSG00000067714	Lpar5	2.8995	0.000974306	1.65402	0.0199681
ENSMUSG00000022488	Nckap1l	2.89821	3.32987e-37	1.32165	1.25046e-18
ENSMUSG00000033880	Lgals3bp	2.89637	5.56638e-48	1.66189	8.76646e-40
ENSMUSG00000029204	Rhoh	2.89413	2.01397e-07	1.65328	3.59844e-05
ENSMUSG00000041431	Ccnb1	2.89394	0.0017832	0.239954	0.832624
ENSMUSG00000025017	Pik3ap1	2.8887	5.9086e-16	1.38376	7.99589e-09
ENSMUSG00000030116	Mfap5	2.88819	0.00942125	0.290807	0.794693
ENSMUSG00000033220	Rac2	2.88756	1.79522e-14	1.31746	4.51215e-07
ENSMUSG00000039396	Neil3	2.88093	0.00718953	0.312332	1
ENSMUSG00000041390	Mdfic	2.86823	7.89502e-21	1.2632	3.32297e-09
ENSMUSG00000022148	Fyb	2.86289	3.66248e-16	1.3356	6.09734e-08
ENSMUSG00000035778	Ggta1	2.86185	2.80604e-30	1.43274	5.52906e-17
ENSMUSG00000022876	Samsn1	2.86105	6.18506e-20	1.88715	7.88985e-13
ENSMUSG00000028678	Kif2c	2.85922	0.011416	-0.0188367	1
ENSMUSG00000001508	Sgca	2.8547	0.000804133	0.763994	0.41033
ENSMUSG00000026395	Ptprc	2.85419	6.67707e-32	1.55708	2.6432e-18
ENSMUSG00000020120	Plek	2.85413	2.68384e-49	1.54182	1.38372e-34
ENSMUSG00000045382	Cxcr4	2.85246	3.47746e-12	1.32755	6.85593e-07
ENSMUSG00000024659	Anxa1	2.85091	0.0284405	1.0737	0.344063
ENSMUSG00000032715	Trib3	2.8502	4.97911e-06	-0.0424782	0.963868
ENSMUSG00000006344	Ggt5	2.84954	3.1047e-14	1.14055	2.45053e-05
ENSMUSG00000051439	Cd14	2.84649	2.08098e-21	1.82789	7.76366e-18
ENSMUSG00000032359	Ctsh	2.84361	9.18529e-41	1.69972	1.4822e-35
ENSMUSG00000070031	Sp140	2.84348	0.00625098	1.47404	0.052582
ENSMUSG00000038642	Ctss	2.82451	4.75191e-48	1.69395	9.43444e-45
ENSMUSG00000018008	Cyth4	2.8213	5.96104e-29	1.64819	2.43335e-22
ENSMUSG00000022952	Runx1	2.82021	1.60801e-14	1.68176	8.78425e-10
ENSMUSG00000047884	Klk9	2.81957	0.0409555	1.67623	0.122124
ENSMUSG00000028581	Laptm5	2.81335	1.89184e-43	1.33525	6.26385e-25
ENSMUSG00000035208	Slfn8	2.81233	1.57819e-09	0.438564	0.382816
ENSMUSG00000039865	Slc44a3	2.81051	1.61234e-06	1.0976	0.00857863
ENSMUSG00000006014	Prg4	2.80754	0.0298612	0.352697	1
ENSMUSG00000040212	Emp3	2.80724	3.26906e-18	1.23927	2.96624e-07
ENSMUSG00000067586	S1pr3	2.80433	7.73115e-20	1.19331	6.97205e-09
ENSMUSG00000023982	Guca1a	2.79893	0.0461557	0.864937	1
ENSMUSG00000025355	Mmp19	2.79843	1.96424e-11	0.906366	0.00673696
ENSMUSG00000020143	Dock2	2.78941	6.19898e-30	1.3145	3.23743e-14
ENSMUSG00000040747	Cd53	2.78704	1.49059e-27	1.51162	5.18692e-18
ENSMUSG00000087119	Atg4a-ps	2.78529	0.00491506	0.401289	0.668613
ENSMUSG00000029622	Arpc1b	2.78492	5.70183e-33	0.783165	2.236e-06
ENSMUSG00000002985	Apoe	2.78357	8.77671e-36	1.04465	2.56684e-13
ENSMUSG00000056025	Clca3a1	2.77886	0.0219838	-0.100703	0.949039
ENSMUSG00000050108	Bpifc	2.77646	0.00359548	-0.0536112	0.964569
ENSMUSG00000030111	A2m	2.76922	6.25138e-24	0.635092	0.00103122
ENSMUSG00000021485	Mxd3	2.76717	0.0458091	0.465131	1
ENSMUSG00000026126	Ptpn18	2.76241	6.64127e-08	1.36394	0.000710694
ENSMUSG00000039377	Hlx	2.761	4.2904e-05	0.936934	0.0786665
ENSMUSG00000058064	Gm10036	2.76056	0.0395016	0.0437848	0.973847
ENSMUSG00000020053	Igf1	2.75546	1.28253e-23	0.831692	5.67229e-05
ENSMUSG00000074874	Ctla2b	2.75431	1.20114e-08	1.67904	0.0001128
ENSMUSG00000038521	C1s1	2.75065	2.41134e-06	2.24171	2.16025e-07
ENSMUSG00000022831	Hcls1	2.74971	8.93492e-29	1.46593	6.17789e-18
ENSMUSG00000046768	Rhoj	2.74427	3.26442e-22	1.01164	3.21199e-07
ENSMUSG00000048612	Myof	2.73914	4.28371e-14	1.65038	2.39199e-11
ENSMUSG00000024397	Aif1	2.73728	1.01902e-16	1.56159	4.73437e-12
ENSMUSG00000046402	Rbp1	2.73476	3.70425e-28	1.09024	1.75645e-09
ENSMUSG00000031490	Eif4ebp1	2.7329	1.01559e-08	1.75472	1.50106e-06
ENSMUSG00000041707	1810011H11Rik	2.72974	1.90801e-05	1.5742	0.0066826
ENSMUSG00000029771	Irf5	2.72944	2.27217e-20	1.22282	1.65699e-09
ENSMUSG00000068758	Il3ra	2.7289	1.30736e-08	1.75681	7.02296e-07
ENSMUSG00000028859	Csf3r	2.725	6.71506e-34	1.56458	1.1302e-22
ENSMUSG00000020399	Havcr2	2.7131	6.10702e-16	1.09567	1.02545e-05
ENSMUSG00000073418	C4b	2.70946	2.38447e-25	2.08289	5.93017e-39
ENSMUSG00000005087	Cd44	2.70488	5.22197e-42	1.00251	9.09956e-15
ENSMUSG00000037225	Fgf2	2.70387	8.10239e-23	0.515643	0.0145319
ENSMUSG00000024334	H2-Oa	2.69777	0.000160901	1.08707	0.0597273
ENSMUSG00000002111	Spi1	2.69557	3.81398e-20	1.29554	5.63183e-10
ENSMUSG00000056130	Ticam2	2.69424	0.000104125	2.07243	0.000231455
ENSMUSG00000026069	Il1rl1	2.69033	0.00982658	1.02217	0.256592
ENSMUSG00000040428	Plekha4	2.68922	4.23636e-05	1.2542	0.0140224
ENSMUSG00000021423	Ly86	2.68712	1.12124e-42	1.1863	2.36706e-18
ENSMUSG00000032783	Troap	2.68659	0.0464889	1.22868	1
ENSMUSG00000034116	Vav1	2.6858	7.09894e-21	1.28734	2.08732e-10
ENSMUSG00000037661	Gpr160	2.68383	1.29578e-05	0.429916	0.448115
ENSMUSG00000028497	Hacd4	2.67461	1.66194e-09	1.0417	0.00114102
ENSMUSG00000019874	Fabp7	2.67184	1.14525e-21	0.274317	0.261027
ENSMUSG00000015947	Fcgr1	2.66679	1.98649e-15	1.28312	6.92169e-08
ENSMUSG00000047407	Tgif1	2.66472	1.2794e-15	1.23001	8.49803e-08
ENSMUSG00000024409	Psors1c2	2.66288	0.0491132	1.15622	1
ENSMUSG00000070034	Sp110	2.662	6.24545e-11	1.1635	0.000193155
ENSMUSG00000000958	Slc7a7	2.66105	6.17275e-10	0.883129	0.0106984
ENSMUSG00000042759	Apobr	2.65604	6.55414e-06	0.898021	0.0579038
ENSMUSG00000074141	Il4i1	2.65479	0.00108689	0.628994	0.364319
ENSMUSG00000022945	Chaf1b	2.64852	0.00111257	0.464987	0.522208
ENSMUSG00000054342	Kcnn4	2.64693	0.00020143	0.389429	0.620637
ENSMUSG00000043008	Klhl6	2.64655	6.99434e-15	1.45935	3.84797e-09
ENSMUSG00000079017	Ifi27l2a	2.64342	1.28997e-05	2.12369	3.97814e-05
ENSMUSG00000039062	Anpep	2.64248	1.00023e-13	1.41164	2.07226e-09
ENSMUSG00000089661	Mia	2.64081	0.0355779	-0.326171	0.797359
ENSMUSG00000056880	Gadl1	2.63963	2.16211e-06	1.40219	0.00316562
ENSMUSG00000022367	Has2	2.63171	0.0117034	0.709496	0.344224
ENSMUSG00000100838	Gm29094	2.63109	0.0258031	1.19594	0.220428
ENSMUSG00000069793	Slfn9	2.62983	6.98829e-08	0.299419	0.656277
ENSMUSG00000005233	Spc25	2.62428	2.75697e-06	0.25964	0.71438
ENSMUSG00000039814	Xkr5	2.62342	0.0114004	0.843126	0.350073
ENSMUSG00000056888	Glipr1	2.60788	0.000971944	1.26349	0.0304242
ENSMUSG00000031762	Mt2	2.5979	2.66009e-21	0.645857	0.000790111
ENSMUSG00000031662	Snx20	2.59596	1.66685e-08	1.06373	0.00151514
ENSMUSG00000026051	1500015O10Rik	2.59561	2.99181e-07	-0.436922	0.348155
ENSMUSG00000002699	Lcp2	2.59461	1.3172e-20	1.42471	7.92343e-12
ENSMUSG00000059108	Ifitm6	2.5942	5.2122e-05	0.825747	0.133695
ENSMUSG00000025432	Avil	2.5933	1.05242e-05	0.496005	0.466477
ENSMUSG00000027376	Prom2	2.58987	4.01917e-06	1.06364	0.0147378
ENSMUSG00000026480	Ncf2	2.58721	5.10441e-21	1.2134	2.80641e-10
ENSMUSG00000063234	Gpr84	2.58435	6.17916e-11	2.37804	3.66341e-18
ENSMUSG00000071203	Naip5	2.58409	2.26031e-05	1.15981	0.0145305
ENSMUSG00000026315	Serpinb8	2.58153	1.13664e-05	0.256125	0.732296
ENSMUSG00000023367	Tmem176a	2.5814	5.41136e-30	1.13747	3.23743e-14
ENSMUSG00000048865	Arhgap30	2.57671	3.68692e-17	1.43232	5.97746e-11
ENSMUSG00000022439	Parvg	2.57257	2.18604e-17	1.30676	6.81054e-09
ENSMUSG00000074361	C5ar2	2.56961	0.000308442	1.02676	0.0647113
ENSMUSG00000025058	5430427O19Rik	2.567	0.000397503	1.41399	0.0361387
ENSMUSG00000026547	Tagln2	2.56631	1.71554e-41	1.35015	7.4388e-27
ENSMUSG00000053886	Sh2d4a	2.56398	0.000209324	1.0146	0.112108
ENSMUSG00000040204	Pclaf	2.55981	0.000761558	0.468438	0.541639
ENSMUSG00000030798	Cd37	2.5595	1.90385e-14	1.54543	3.6518e-11
ENSMUSG00000033386	Frrs1	2.55915	1.74557e-10	1.4542	2.92758e-06
ENSMUSG00000028108	Ecm1	2.55581	3.85434e-28	1.13202	2.27075e-11
ENSMUSG00000031765	Mt1	2.54928	3.70425e-28	0.625803	8.89457e-05
ENSMUSG00000049988	Lrrc25	2.54872	0.00065354	1.76415	0.0071398
ENSMUSG00000064109	Hcst	2.54686	0.0142547	0.675928	1
ENSMUSG00000022372	Sla	2.54476	1.84606e-10	1.06905	0.000279972
ENSMUSG00000030342	Cd9	2.54028	4.76845e-37	1.01542	4.64541e-15
ENSMUSG00000039005	Tlr4	2.53872	1.19286e-08	1.10962	0.00161496
ENSMUSG00000024338	Psmb8	2.53183	2.8527e-19	1.36714	6.05774e-12
ENSMUSG00000071715	Ncf4	2.53005	2.75274e-06	1.53629	0.000360803
ENSMUSG00000013707	Tnfaip8l2	2.52998	6.58341e-09	1.47463	4.14218e-05
ENSMUSG00000048327	Ckap2l	2.52709	5.48626e-06	0.46657	0.474554
ENSMUSG00000073555	Gm4951	2.52437	0.00792509	1.26229	0.120047
ENSMUSG00000058818	Pirb	2.52378	4.20009e-07	2.90991	1.02071e-14
ENSMUSG00000002332	Dhrs1	2.52308	2.23246e-42	0.926227	1.08806e-14
ENSMUSG00000044827	Tlr1	2.51592	6.92574e-12	1.82139	1.2697e-09
ENSMUSG00000029762	Akr1b8	2.51578	5.85201e-12	1.02443	0.00116142
ENSMUSG00000024696	Lpxn	2.5153	5.65974e-09	2.17405	9.61247e-10
ENSMUSG00000072620	Slfn2	2.49274	4.11508e-12	1.62884	1.55764e-08
ENSMUSG00000027398	Il1b	2.48871	0.0385651	2.22055	1
ENSMUSG00000025887	Casp12	2.48866	1.14626e-13	1.21293	5.2764e-07
ENSMUSG00000031273	Col4a6	2.48759	1.86548e-07	0.641984	0.106874
ENSMUSG00000034957	Cebpa	2.48724	1.69844e-15	1.0793	4.36917e-07
ENSMUSG00000024965	Fermt3	2.48128	1.77072e-17	1.22875	6.97205e-09
ENSMUSG00000021676	Iqgap2	2.47954	1.07762e-06	0.0438875	0.952541
ENSMUSG00000027326	Knl1	2.478	0.0499747	0.204123	1
ENSMUSG00000068699	Flnc	2.47604	1.21499e-22	1.21111	7.80677e-14
ENSMUSG00000002668	Dennd1c	2.47557	4.5737e-10	1.03473	0.00415471
ENSMUSG00000030745	Il21r	2.473	2.58136e-10	1.33652	1.52172e-05
ENSMUSG00000068227	Il2rb	2.47101	0.0303171	1.65832	1
ENSMUSG00000037405	Icam1	2.47041	9.44135e-15	1.87786	3.27585e-18
ENSMUSG00000038843	Gcnt1	2.46653	2.75578e-11	1.58124	6.94614e-09
ENSMUSG00000042379	Esm1	2.45966	0.00442461	2.13157	0.00234899
ENSMUSG00000078942	Naip6	2.45663	6.27406e-05	0.795203	0.130361
ENSMUSG00000039323	Igfbp2	2.44873	1.02527e-17	0.592408	0.00466369
ENSMUSG00000028583	Pdpn	2.4467	1.19682e-24	1.18101	8.45675e-14
ENSMUSG00000052688	Rab7b	2.4454	8.08498e-16	0.452237	0.0683719
ENSMUSG00000068335	Dok1	2.4449	2.41897e-10	1.47106	1.46357e-06
ENSMUSG00000045725	Prr15	2.44459	0.0114444	0.546962	0.544822
ENSMUSG00000029304	Spp1	2.43915	1.06223e-31	1.07959	4.55632e-16
ENSMUSG00000015243	Abca1	2.43874	4.94087e-30	0.662275	7.36393e-06
ENSMUSG00000032372	Plscr2	2.42956	1.11818e-16	0.809144	0.000578169
ENSMUSG00000073409	H2-Q6	2.42754	0.000456439	2.91861	5.23752e-11
ENSMUSG00000022901	Cd86	2.42293	1.04384e-10	1.88383	1.1106e-10
ENSMUSG00000020000	Moxd1	2.42197	3.36602e-06	0.0206265	0.979037
ENSMUSG00000004098	Col5a3	2.42173	7.6569e-23	0.777174	1.09701e-05
ENSMUSG00000031165	Was	2.40703	5.67975e-06	0.885314	0.0433845
ENSMUSG00000032122	Slc37a2	2.40451	1.20125e-14	1.06242	2.49149e-06
ENSMUSG00000043832	Clec4a3	2.40401	0.00388602	0.11798	0.918043
ENSMUSG00000026605	Cenpf	2.40193	0.00139777	-0.33628	0.732671
ENSMUSG00000033207	Mamdc2	2.40171	3.94365e-08	1.21669	0.00016211
ENSMUSG00000001228	Uhrf1	2.39714	5.59766e-07	0.140559	0.837133
ENSMUSG00000039264	Gimap3	2.39428	0.0147492	2.52354	0.000171656
ENSMUSG00000022836	Mylk	2.39368	1.25911e-17	0.119459	0.702849
ENSMUSG00000035697	Arhgap45	2.38641	2.87863e-18	1.3217	2.40883e-12
ENSMUSG00000069515	Lyz1	2.38559	0.0486291	2.67238	1
ENSMUSG00000046295	Ankle1	2.38259	0.0464889	-0.561462	1
ENSMUSG00000050195	Scd4	2.38001	0.0488134	1.07736	1
ENSMUSG00000079445	B3gnt7	2.37858	2.4682e-05	0.573343	0.256681
ENSMUSG00000058099	Nfam1	2.37704	1.47397e-12	1.29441	4.16385e-07
ENSMUSG00000020932	Gfap	2.37685	3.5457e-35	0.689393	5.48291e-08
ENSMUSG00000027800	Tm4sf1	2.37598	3.00307e-21	1.26695	2.32563e-14
ENSMUSG00000052631	Sh2d6	2.37057	1.63747e-05	0.665153	0.197599
ENSMUSG00000020363	Gfpt2	2.36866	6.93015e-16	0.192307	0.5508
ENSMUSG00000007888	Crlf1	2.36244	0.00758581	0.772319	0.325401
ENSMUSG00000037318	Traf3ip3	2.35927	3.26508e-05	1.19421	0.0248082
ENSMUSG00000035403	Crb2	2.35533	5.70447e-12	0.943513	8.67004e-05
ENSMUSG00000042622	Maff	2.35172	3.63955e-10	1.04939	0.000291129
ENSMUSG00000030793	Pycard	2.34728	5.6165e-15	0.772239	0.00208495
ENSMUSG00000041538	H2-Ob	2.34471	3.78923e-05	1.58447	0.000416999
ENSMUSG00000069893	9930111J21Rik1	2.34405	0.0141686	-0.668757	0.48386
ENSMUSG00000020865	Abcc3	2.33968	1.85236e-08	1.49315	3.21571e-07
ENSMUSG00000021457	Syk	2.33436	7.99527e-10	0.925995	0.000804634
ENSMUSG00000024124	Prss30	2.32946	0.00909065	1.39102	0.0342071
ENSMUSG00000026668	Ucma	2.32754	1.43333e-10	0.423296	0.172529
ENSMUSG00000028864	Hgf	2.3269	1.12823e-05	0.721341	0.115672
ENSMUSG00000025161	Slc16a3	2.32542	6.17019e-11	0.830946	0.0015662
ENSMUSG00000035279	Ssc5d	2.32525	7.50634e-18	1.01097	1.59748e-07
ENSMUSG00000034205	Loxl2	2.32346	1.41894e-17	0.740075	0.000165863
ENSMUSG00000038811	Gngt2	2.32313	3.94109e-08	1.35678	4.7461e-06
ENSMUSG00000052085	Dock8	2.31531	1.76754e-17	0.730207	0.000218237
ENSMUSG00000033450	Tagap	2.31513	3.4598e-05	0.942478	0.0274978
ENSMUSG00000041736	Tspo	2.31469	6.44093e-07	1.139	0.000708949
ENSMUSG00000031146	Plp2	2.31315	3.89003e-05	1.14641	0.00420727
ENSMUSG00000063354	Slc39a4	2.30643	0.0161036	3.72445	0.000124228
ENSMUSG00000022385	Gtse1	2.30618	1.01164e-06	0.354815	0.493348
ENSMUSG00000026433	Rab29	2.30207	6.94959e-19	0.588703	0.00268044
ENSMUSG00000039476	Prrx2	2.3009	3.4991e-06	0.946858	0.0287154
ENSMUSG00000028494	Plin2	2.30062	8.17877e-31	0.735722	9.33181e-08
ENSMUSG00000030208	Emp1	2.29641	3.22531e-15	1.21651	6.81696e-10
ENSMUSG00000032860	P2ry2	2.29423	8.22375e-05	1.24904	0.00521523
ENSMUSG00000027015	Cybrd1	2.28753	5.78303e-17	0.138844	0.657212
ENSMUSG00000050345	4930486L24Rik	2.28705	0.0258031	1.34554	0.123825
ENSMUSG00000031387	Renbp	2.28544	1.98661e-19	0.908255	6.71855e-07
ENSMUSG00000029915	Clec5a	2.28329	2.26676e-12	1.38514	5.36128e-08
ENSMUSG00000036908	Unc93b1	2.27688	7.04175e-25	1.12332	3.95695e-14
ENSMUSG00000052160	Pld4	2.27391	1.1351e-23	1.36519	5.10803e-19
ENSMUSG00000026185	Igfbp5	2.27234	4.98358e-23	0.374034	0.0328591
ENSMUSG00000030560	Ctsc	2.26984	9.68082e-24	1.02976	5.06771e-11
ENSMUSG00000053158	Fes	2.26675	1.92908e-24	1.02112	6.02776e-09
ENSMUSG00000026387	Sctr	2.26168	0.000347442	1.30985	0.0129884
ENSMUSG00000028270	Gbp2	2.2557	3.86519e-13	1.10153	3.58129e-07
ENSMUSG00000042228	Lyn	2.25341	7.48802e-26	1.02388	1.55109e-11
ENSMUSG00000000628	Hk2	2.24817	5.41515e-18	1.22401	5.46803e-12
ENSMUSG00000015950	Ncf1	2.24405	3.21229e-20	1.17375	3.93127e-12
ENSMUSG00000030220	Arhgdib	2.23978	1.05542e-20	1.16539	2.68583e-13
ENSMUSG00000027399	Il1a	2.23782	2.15798e-05	0.98701	0.0233888
ENSMUSG00000009281	Rarres2	2.23699	1.69525e-15	0.837447	2.31818e-05
ENSMUSG00000020649	Rrm2	2.23435	1.08256e-06	-0.13242	0.834157
ENSMUSG00000037548	H2-DMb2	2.23411	0.0138918	0.563844	0.517359
ENSMUSG00000021665	Hexb	2.23308	3.62483e-38	1.16679	5.58673e-27
ENSMUSG00000000562	Adora3	2.232	0.000185676	1.35744	0.00146717
ENSMUSG00000020234	4930404N11Rik	2.22833	0.0205555	0.248914	0.806044
ENSMUSG00000051811	Cox6b2	2.22787	9.72313e-09	0.948899	0.00265361
ENSMUSG00000037254	Itih2	2.22537	4.688e-06	0.366429	0.496129
ENSMUSG00000047180	Neurl3	2.22458	4.01855e-07	1.60825	6.12962e-07
ENSMUSG00000024486	Hbegf	2.22404	2.30307e-19	0.540824	0.0029047
ENSMUSG00000043085	Tmem82	2.22101	0.00922306	1.36063	0.0639523
ENSMUSG00000095687	Rnaset2a	2.21995	0.0204864	0.831686	0.253093
ENSMUSG00000031101	Sash3	2.21664	4.17484e-09	0.763045	0.0119211
ENSMUSG00000026701	Prdx6	2.2107	3.85434e-28	0.618452	4.96683e-06
ENSMUSG00000015452	Ager	2.21007	0.0015275	1.04709	0.0601429
ENSMUSG00000037580	Gch1	2.20856	8.88869e-08	0.9362	0.00415907
ENSMUSG00000041827	Oasl1	2.20605	0.00536977	0.616724	0.50159
ENSMUSG00000002603	Tgfb1	2.20593	1.50845e-19	1.28552	1.10821e-15
ENSMUSG00000079547	H2-DMb1	2.2045	4.03195e-11	1.81226	2.6747e-14
ENSMUSG00000030921	Trim30a	2.20376	8.45026e-23	1.049	4.37693e-09
ENSMUSG00000018654	Ikzf1	2.19914	1.14822e-19	1.20587	1.04383e-11
ENSMUSG00000068245	Phf11d	2.19038	0.000141981	1.08223	0.0234583
ENSMUSG00000045679	Pqlc3	2.1887	3.04274e-12	1.29215	6.80039e-09
ENSMUSG00000018381	Abi3	2.18528	2.87304e-10	1.04224	2.31818e-05
ENSMUSG00000029810	Tmem176b	2.18483	3.08836e-29	0.961592	3.83103e-14
ENSMUSG00000028037	Ifi44	2.18365	1.49886e-05	0.0710161	0.924528
ENSMUSG00000031304	Il2rg	2.17807	6.92876e-05	1.50496	7.02899e-05
ENSMUSG00000032085	Tagln	2.17717	1.0928e-14	1.13282	2.58497e-09
ENSMUSG00000063245	Zfp993	2.17492	0.029036	-0.312685	0.718247
ENSMUSG00000021806	Nid2	2.17362	9.83979e-09	0.674536	0.0229093
ENSMUSG00000041361	Myzap	2.1725	0.000367236	1.91579	0.000268864
ENSMUSG00000041577	Prelp	2.16519	1.51601e-26	0.746786	3.82831e-08
ENSMUSG00000079707	Tcte3	2.16488	0.0168222	0.0593638	0.960207
ENSMUSG00000052760	A630001G21Rik	2.16432	0.000122419	1.71623	0.00143513
ENSMUSG00000054520	Sh3bp2	2.16097	1.58175e-12	0.773846	0.000647236
ENSMUSG00000021477	Ctsl	2.1595	6.15377e-32	0.677007	2.77263e-08
ENSMUSG00000016356	Col20a1	2.15944	4.91755e-06	-0.301213	0.563137
ENSMUSG00000028480	Glipr2	2.15573	5.70877e-17	0.967297	3.81121e-08
ENSMUSG00000064023	Klk8	2.15482	1.38384e-07	0.905525	0.00794019
ENSMUSG00000037731	Themis2	2.15424	3.49403e-07	1.60305	2.1403e-06
ENSMUSG00000040061	Plcb2	2.14934	1.57393e-13	0.535048	0.0446276
ENSMUSG00000016494	Cd34	2.14626	1.68368e-32	0.57732	6.16341e-06
ENSMUSG00000028413	B4galt1	2.14197	2.44169e-14	0.779851	8.58202e-05
ENSMUSG00000032218	Ccnb2	2.13942	0.00301228	-0.331454	0.698335
ENSMUSG00000031351	Zfp185	2.13454	1.31923e-05	1.21763	0.00377385
ENSMUSG00000003283	Hck	2.13359	2.94518e-12	1.17276	2.96624e-07
ENSMUSG00000026288	Inpp5d	2.13117	3.50533e-16	1.01804	9.00389e-09
ENSMUSG00000025351	Cd63	2.12562	2.84037e-28	0.828768	4.96847e-11
ENSMUSG00000025534	Gusb	2.12102	1.41528e-22	0.732965	1.22653e-06
ENSMUSG00000001751	Naglu	2.11847	1.94361e-21	0.835475	1.22789e-07
ENSMUSG00000046410	Kcnk6	2.1182	1.66118e-09	0.65003	0.0265322
ENSMUSG00000034792	Gna15	2.11636	4.63338e-06	1.70793	1.09979e-06
ENSMUSG00000030786	Itgam	2.11404	1.18787e-54	0.998594	1.83041e-27
ENSMUSG00000033213	AA467197	2.1128	0.00164262	1.25422	0.0261513
ENSMUSG00000025359	Pmel	2.11001	0.0136708	1.03342	0.119311
ENSMUSG00000018819	Lsp1	2.10994	6.63151e-12	1.22228	9.00389e-09
ENSMUSG00000020325	Fstl3	2.10213	0.00024267	1.06491	0.0205005
ENSMUSG00000034467	Dynlrb2	2.10152	0.00210332	0.586972	0.181388
ENSMUSG00000038204	Asb10	2.10142	0.0167133	0.0431418	0.97297
ENSMUSG00000001918	Slc1a5	2.10075	7.53471e-05	0.616851	0.173574
ENSMUSG00000034457	Eda2r	2.09957	1.03645e-05	1.01066	0.00875284
ENSMUSG00000050157	Gm867	2.09904	0.00197493	-0.0343736	0.971466
ENSMUSG00000096727	Psmb9	2.09869	1.81411e-06	1.83974	3.99701e-09
ENSMUSG00000034786	Gpsm3	2.09737	3.66737e-10	1.22159	1.28457e-06
ENSMUSG00000039676	Capsl	2.09679	0.0318227	0.529985	0.512944
ENSMUSG00000060802	B2m	2.09259	1.55072e-25	1.51342	2.07306e-34
ENSMUSG00000028862	Map3k6	2.09256	0.00048942	0.357182	0.537753
ENSMUSG00000022468	Endou	2.0916	5.21641e-06	1.13123	0.00116142
ENSMUSG00000059336	Slc14a1	2.0908	1.01289e-49	0.558544	9.11402e-09
ENSMUSG00000019942	Cdk1	2.08767	0.000242264	0.85558	0.0727366
ENSMUSG00000033952	Aspm	2.08669	0.0140748	-0.626333	0.50641
ENSMUSG00000034041	Lyl1	2.08523	8.50794e-11	0.974532	0.000182509
ENSMUSG00000003206	Ebi3	2.08116	0.000864299	0.968631	0.0577988
ENSMUSG00000036040	Adamtsl2	2.0785	1.19377e-08	-0.0874429	0.854944
ENSMUSG00000032332	Col12a1	2.07611	2.10831e-17	0.420382	0.0253255
ENSMUSG00000028599	Tnfrsf1b	2.06756	1.45046e-17	1.05498	5.56634e-10
ENSMUSG00000030341	Tnfrsf1a	2.06045	2.25487e-34	0.953536	2.0045e-17
ENSMUSG00000072115	Ang	2.05781	4.10684e-06	0.647104	0.0926771
ENSMUSG00000052776	Oas1a	2.05699	0.0130056	1.66051	0.00540581
ENSMUSG00000074151	Nlrc5	2.0569	4.94809e-12	1.6486	5.60813e-12
ENSMUSG00000091649	Phf11b	2.05446	0.00809451	1.33314	0.028389
ENSMUSG00000015880	Ncapg	2.05381	0.00540668	-0.730546	0.301953
ENSMUSG00000029919	Hpgds	2.05051	3.47273e-18	1.02482	4.03012e-08
ENSMUSG00000025492	Ifitm3	2.04656	5.62328e-20	0.884312	1.81077e-09
ENSMUSG00000025511	Tspan4	2.04204	1.00894e-13	0.61091	0.00229596
ENSMUSG00000001588	Acap1	2.04102	0.0301586	0.0168453	1
ENSMUSG00000026786	Apbb1ip	2.0387	3.85016e-25	1.01279	6.59024e-14
ENSMUSG00000033685	Ucp2	2.03547	7.53506e-14	0.604012	0.00170453
ENSMUSG00000005320	Fgfr4	2.03317	0.000646442	0.884167	0.0681699
ENSMUSG00000038527	C1rl	2.03186	0.00332485	1.15179	0.0400452
ENSMUSG00000057596	Trim30d	2.03034	6.43942e-11	0.789075	0.00128711
ENSMUSG00000050708	Ftl1	2.02805	3.41979e-23	0.985526	3.51624e-14
ENSMUSG00000029561	Oasl2	2.02607	1.50053e-08	1.06688	9.87468e-06
ENSMUSG00000030340	Scnn1a	2.01998	1.66968e-09	1.25058	2.9349e-08
ENSMUSG00000020806	Rhbdf2	2.01987	1.89807e-06	1.27442	0.000125901
ENSMUSG00000023031	Cela1	2.01049	1.32918e-15	0.897788	6.60529e-07
ENSMUSG00000060586	H2-Eb1	2.00753	7.10881e-05	0.776761	0.0680461
ENSMUSG00000021876	Rnase4	2.00605	2.29853e-18	0.696665	2.1559e-05
ENSMUSG00000074622	Mafb	2.0039	1.27182e-19	0.82669	7.98032e-08
ENSMUSG00000038151	Prdm1	1.99537	0.00277195	0.549395	0.375397
ENSMUSG00000020573	Pik3cg	1.99503	2.40943e-15	1.07409	1.03629e-08
ENSMUSG00000000686	Abhd15	1.99481	0.000351011	0.0448652	0.953211
ENSMUSG00000090122	Kcne1l	1.9927	4.03955e-16	0.117407	0.669514
ENSMUSG00000025232	Hexa	1.99239	4.40251e-26	0.788486	2.45907e-10
ENSMUSG00000061232	H2-K1	1.98969	2.08098e-21	1.38381	5.23546e-26
ENSMUSG00000016024	Lbp	1.98633	8.18257e-06	1.011	0.00510288
ENSMUSG00000023885	Thbs2	1.98535	4.67767e-20	0.950958	1.57278e-11
ENSMUSG00000020583	Matn3	1.98417	0.0466317	1.57344	1
ENSMUSG00000075510	Fam187a	1.98179	0.0195539	0.653362	0.508428
ENSMUSG00000004609	Cd33	1.97622	1.71668e-19	1.1874	2.89128e-15
ENSMUSG00000040663	Clcf1	1.97439	8.42727e-11	0.80152	0.000829561
ENSMUSG00000049625	Tifab	1.97056	1.57118e-14	1.23474	4.61105e-10
ENSMUSG00000027848	Olfml3	1.96983	3.31183e-27	1.17498	1.35377e-22
ENSMUSG00000037544	Dlgap5	1.96902	0.0326426	0.152903	0.90964
ENSMUSG00000020388	Pdlim4	1.96645	3.99485e-21	0.719432	7.42072e-06
ENSMUSG00000060224	Pyroxd2	1.96605	9.21975e-06	0.596386	0.167594
ENSMUSG00000051506	Wdfy4	1.96212	1.77275e-08	1.23777	3.32878e-07
ENSMUSG00000056501	Cebpb	1.96208	1.22461e-07	0.605816	0.0684485
ENSMUSG00000036570	Fxyd1	1.96111	1.02601e-37	0.852634	9.43779e-18
ENSMUSG00000035021	Baz1a	1.96025	0.000389366	0.178088	0.788321
ENSMUSG00000000154	Slc22a18	1.95314	0.000262515	2.19383	5.28541e-07
ENSMUSG00000032501	Trib1	1.95302	7.58904e-21	0.561921	0.000247953
ENSMUSG00000022912	Pros1	1.94989	1.35113e-31	0.625491	7.89423e-08
ENSMUSG00000007041	Clic1	1.94623	2.05849e-20	0.914987	5.77481e-10
ENSMUSG00000028364	Tnc	1.944	5.23027e-10	0.568995	0.0147387
ENSMUSG00000051048	P4ha3	1.94385	1.01342e-23	0.532832	0.000199442
ENSMUSG00000025779	Ly96	1.94075	0.0155799	0.491385	0.509012
ENSMUSG00000035678	Tnfsf9	1.93964	0.0124847	0.654636	0.402819
ENSMUSG00000030107	Usp18	1.93798	8.84048e-07	1.11615	0.000544587
ENSMUSG00000029217	Tec	1.93639	2.94192e-10	0.961736	4.26363e-05
ENSMUSG00000052384	Nrros	1.93502	5.54542e-06	0.439821	0.235578
ENSMUSG00000030708	Dnajb13	1.93475	0.00167126	1.00182	0.0243266
ENSMUSG00000024691	Fam111a	1.9313	2.69544e-09	0.762412	0.00379995
ENSMUSG00000002104	Rapsn	1.93006	0.00640487	0.670433	0.307132
ENSMUSG00000025498	Irf7	1.92689	3.48945e-06	0.868105	0.00640934
ENSMUSG00000021390	Ogn	1.92668	0.0450274	0.0411628	0.972225
ENSMUSG00000025701	Alox5	1.92413	7.68901e-05	0.48482	0.303436
ENSMUSG00000019088	Dnase1l1	1.92407	1.04689e-06	0.991044	0.000897037
ENSMUSG00000021939	Ctsb	1.91845	1.11873e-35	0.669356	1.88034e-11
ENSMUSG00000055809	Dnaaf3	1.91762	6.6967e-06	0.785633	0.0197264
ENSMUSG00000056313	1810011O10Rik	1.9171	0.00406199	-0.0135247	0.988244
ENSMUSG00000042190	Cmklr1	1.91661	6.5144e-08	0.594187	0.0283992
ENSMUSG00000037321	Tap1	1.915	2.70036e-14	1.01861	5.49775e-09
ENSMUSG00000023249	Parp3	1.91296	1.99453e-23	0.591185	5.47352e-05
ENSMUSG00000098112	Bin2	1.90919	8.98999e-15	0.553605	0.00544099
ENSMUSG00000037921	Ddx60	1.90139	0.00115665	1.09387	0.0240368
ENSMUSG00000021384	Susd3	1.90063	5.57525e-05	0.942437	0.00870817
ENSMUSG00000035692	Isg15	1.89661	0.00012974	0.793708	0.0630548
ENSMUSG00000026429	Ube2t	1.89503	0.00811915	-0.253915	0.751924
ENSMUSG00000009376	Met	1.89333	2.2053e-14	0.96617	1.49896e-08
ENSMUSG00000062382	Ftl1-ps1	1.89333	0.0427864	1.08764	0.07448
ENSMUSG00000052336	Cx3cr1	1.89039	5.39664e-28	0.905355	1.16745e-15
ENSMUSG00000004891	Nes	1.88762	8.76931e-17	1.02941	1.01924e-11
ENSMUSG00000064246	Chil1	1.88686	5.6023e-22	0.54736	5.97663e-05
ENSMUSG00000034330	Plcg2	1.88218	1.19139e-11	1.03727	3.60396e-08
ENSMUSG00000052942	Glis3	1.88152	1.51407e-13	0.570956	0.00590092
ENSMUSG00000032246	Calml4	1.87522	0.00484336	0.713241	0.183642
ENSMUSG00000029254	Stap1	1.87522	0.0206737	0.173374	0.861594
ENSMUSG00000060791	Gmfg	1.86774	0.00139876	1.4669	0.000453155
ENSMUSG00000020427	Igfbp3	1.86671	1.22985e-17	0.00232997	0.995185
ENSMUSG00000009585	Apobec3	1.86537	4.08868e-17	0.821859	3.46523e-06
ENSMUSG00000070306	Ccdc153	1.86383	0.00043174	-0.149668	0.775898
ENSMUSG00000003812	Dnase2a	1.86298	5.67988e-09	0.688792	0.00415815
ENSMUSG00000041479	Syt15	1.85985	0.0017688	0.787388	0.099707
ENSMUSG00000093938	Evi2b	1.85329	4.85625e-05	1.03202	0.00313363
ENSMUSG00000044786	Zfp36	1.84978	4.62437e-11	0.36234	0.131791
ENSMUSG00000007379	Dennd2c	1.8483	0.00242229	0.310555	0.64944
ENSMUSG00000024778	Fas	1.84727	5.3892e-06	0.834529	0.00657578
ENSMUSG00000066026	Dhrs3	1.84334	6.41268e-13	0.908181	1.80466e-07
ENSMUSG00000036854	Hspb6	1.84178	4.04055e-14	0.779495	2.50284e-06
ENSMUSG00000040164	Kcns1	1.84057	1.20346e-08	0.649317	0.00671319
ENSMUSG00000029759	Pon3	1.8399	1.09985e-07	0.765599	0.00403699
ENSMUSG00000040829	Zmynd15	1.83854	0.0030642	1.00623	0.0756172
ENSMUSG00000011154	Cfap161	1.83851	0.0340525	0.156412	0.842096
ENSMUSG00000026072	Il1r1	1.83369	3.86578e-09	0.552254	0.0281151
ENSMUSG00000060550	H2-Q7	1.8336	1.27424e-05	1.77823	6.39363e-11
ENSMUSG00000056215	Lrguk	1.82793	0.00702006	0.291286	0.662072
ENSMUSG00000005251	Ripk4	1.82241	0.00560306	1.45836	0.00109313
ENSMUSG00000070469	Adamtsl3	1.81602	1.545e-07	0.869972	0.0009874
ENSMUSG00000027171	Prrg4	1.81068	0.00232442	0.514608	0.359734
ENSMUSG00000005373	Mlxipl	1.80953	5.81816e-11	0.51283	0.0371567
ENSMUSG00000070337	Gpr179	1.80471	2.87861e-06	-0.151363	0.728475
ENSMUSG00000058806	Col13a1	1.80255	0.000329515	1.13397	0.00593398
ENSMUSG00000007613	Tgfbr1	1.8018	2.06122e-34	0.713972	1.76913e-12
ENSMUSG00000046794	Ppp1r3b	1.79701	0.00126121	0.629165	0.190215
ENSMUSG00000022074	Tnfrsf10b	1.79585	0.00839764	0.646763	0.268691
ENSMUSG00000042489	Clspn	1.79415	0.01467	0.219807	0.80398
ENSMUSG00000045322	Tlr9	1.79341	1.26067e-06	0.897265	0.00157742
ENSMUSG00000021411	Pxdc1	1.79237	2.43941e-09	0.618052	0.00603742
ENSMUSG00000025473	Adam8	1.79202	2.11027e-05	0.298421	0.477689
ENSMUSG00000052397	Ezr	1.79058	9.51991e-18	0.604418	3.36349e-05
ENSMUSG00000029163	Emilin1	1.78542	0.00251211	0.524222	0.312091
ENSMUSG00000041771	Slc24a4	1.78463	1.22672e-09	0.00667173	0.986454
ENSMUSG00000002602	Axl	1.7831	7.78609e-33	0.605219	1.01964e-09
ENSMUSG00000027947	Il6ra	1.78249	1.25343e-07	0.475668	0.0869262
ENSMUSG00000027611	Procr	1.78191	0.0021389	1.43018	0.00229596
ENSMUSG00000021903	Galnt15	1.77935	2.66726e-20	1.27022	1.72433e-23
ENSMUSG00000020437	Myo1g	1.77919	0.000547296	0.505942	0.314166
ENSMUSG00000053931	Cnn3	1.77612	3.86002e-44	0.639882	9.09956e-15
ENSMUSG00000031875	Cmtm3	1.77432	5.88839e-14	0.93979	7.75533e-09
ENSMUSG00000037725	Ckap2	1.77137	0.000423262	0.406022	0.436817
ENSMUSG00000024621	Csf1r	1.76927	8.69637e-33	0.686105	1.61432e-12
ENSMUSG00000027412	Lpin3	1.76777	0.000500579	0.357336	0.485624
ENSMUSG00000032691	Nlrp3	1.76406	0.0115181	1.37496	0.0130882
ENSMUSG00000030862	Cpxm2	1.76339	4.21067e-14	0.138733	0.583591
ENSMUSG00000037636	Slc25a43	1.76009	0.00978033	0.963207	0.0780819
ENSMUSG00000036103	Colec12	1.75474	1.90424e-07	0.357002	0.242476
ENSMUSG00000021556	Golm1	1.75458	2.1125e-20	0.466339	0.0012608
ENSMUSG00000034459	Ifit1	1.75337	1.34293e-07	0.512093	0.0862094
ENSMUSG00000032577	Mapkapk3	1.74939	5.63492e-11	0.760013	0.000163805
ENSMUSG00000046245	Pilra	1.74799	0.103905	2.73713	7.97631e-05
ENSMUSG00000079415	Cntf	1.74726	1.95558e-11	0.454416	0.0442054
ENSMUSG00000034595	Ppp1r18	1.74427	6.14037e-16	0.692711	8.2658e-06
ENSMUSG00000022037	Clu	1.73654	2.72135e-37	0.51596	8.6289e-09
ENSMUSG00000096351	Samd11	1.73357	0.00151321	0.202375	0.77552
ENSMUSG00000030339	Ltbr	1.733	3.03854e-29	0.600029	1.15105e-07
ENSMUSG00000026829	Gbgt1	1.73228	0.0162729	0.803745	0.182577
ENSMUSG00000070942	Il1rl2	1.72916	0.000462253	0.900166	0.0225012
ENSMUSG00000040312	Cchcr1	1.72736	2.02008e-12	0.95348	9.4083e-08
ENSMUSG00000073411	H2-D1	1.72685	1.94373e-23	1.17945	7.84598e-28
ENSMUSG00000015314	Slamf6	1.72519	0.0338366	1.217	0.0793057
ENSMUSG00000032089	Il10ra	1.7246	1.20402e-10	0.921918	1.39209e-06
ENSMUSG00000025888	Casp1	1.72374	4.37172e-07	1.15291	4.33116e-06
ENSMUSG00000002233	Rhoc	1.72364	1.39426e-16	0.557854	0.00016211
ENSMUSG00000039158	Akna	1.72113	9.73989e-10	0.719139	0.000624607
ENSMUSG00000022817	Itgb5	1.72062	4.1826e-19	0.842016	1.44886e-11
ENSMUSG00000039232	Stx11	1.72043	0.0350729	1.09024	0.0680461
ENSMUSG00000030641	Ddias	1.7169	0.00752769	-0.394225	0.565044
ENSMUSG00000002147	Stat6	1.71498	5.27873e-14	0.932913	4.594e-09
ENSMUSG00000042677	Zc3h12a	1.71469	9.94696e-05	0.236904	0.629927
ENSMUSG00000031145	Prickle3	1.71423	0.00134422	0.902865	0.0334036
ENSMUSG00000031538	Plat	1.71154	3.70035e-17	0.673942	6.71855e-07
ENSMUSG00000035095	Fam167a	1.7102	6.2472e-06	0.385204	0.25198
ENSMUSG00000022150	Dab2	1.70794	3.94813e-24	0.281465	0.0480024
ENSMUSG00000017057	Il13ra1	1.7043	5.04812e-18	0.599918	7.89391e-05
ENSMUSG00000016918	Sulf1	1.70204	3.03449e-23	0.705313	3.61431e-09
ENSMUSG00000024087	Cyp1b1	1.70178	1.1569e-08	1.03561	5.43805e-07
ENSMUSG00000024986	Hhex	1.70052	8.20352e-07	0.562334	0.0662322
ENSMUSG00000038168	P3h2	1.69903	3.11417e-08	0.786008	0.000598384
ENSMUSG00000079592	C1qtnf5	1.69274	1.11097e-09	0.583514	0.00401822
ENSMUSG00000070532	Ccdc190	1.68946	2.33877e-17	0.440771	0.00319481
ENSMUSG00000042286	Stab1	1.6893	1.61986e-13	0.239056	0.27245
ENSMUSG00000020905	Usp43	1.68801	0.000363409	1.33498	7.47316e-05
ENSMUSG00000032491	Nradd	1.68794	0.00191407	0.763617	0.0832735
ENSMUSG00000062480	Acat3	1.68251	0.00307386	0.566038	0.217962
ENSMUSG00000022346	Myc	1.68156	2.69544e-09	0.859402	6.37888e-05
ENSMUSG00000028551	Cdkn2c	1.6807	5.52315e-06	0.455835	0.289942
ENSMUSG00000031825	Crispld2	1.67409	0.000174937	0.0299453	0.959182
ENSMUSG00000055541	Lair1	1.66952	1.12227e-19	0.871348	3.20034e-11
ENSMUSG00000031786	Drc7	1.66784	0.00196586	0.21549	0.680351
ENSMUSG00000040229	Gpr34	1.66742	3.58674e-15	0.718774	6.80245e-06
ENSMUSG00000071398	2410004P03Rik	1.6655	3.49707e-05	0.904224	0.000632813
ENSMUSG00000050063	Klk6	1.66285	7.92294e-16	0.512461	0.000306401
ENSMUSG00000040998	Npnt	1.66259	1.02405e-12	0.164597	0.498528
ENSMUSG00000050732	Vamp8	1.66071	2.04151e-17	0.836604	4.14509e-10
ENSMUSG00000052087	Rgs14	1.6599	0.0172682	0.384797	0.555911
ENSMUSG00000033467	Crlf2	1.6583	2.71138e-09	1.07069	5.74782e-08
ENSMUSG00000034023	Fancd2	1.65637	0.0113154	0.172595	0.823345
ENSMUSG00000050022	Amz1	1.65568	5.34036e-07	0.340898	0.24098
ENSMUSG00000005142	Man2b1	1.65556	5.22686e-21	0.885624	4.82742e-15
ENSMUSG00000042784	Muc1	1.65124	0.0013769	0.175059	0.779466
ENSMUSG00000079110	Capn3	1.65045	2.98169e-09	0.72516	0.00061512
ENSMUSG00000019539	Rcn3	1.64809	2.86077e-06	0.849805	0.00121735
ENSMUSG00000032401	Lctl	1.6471	0.0475805	0.983283	0.113967
ENSMUSG00000026622	Nek2	1.64589	0.0145651	0.587294	0.32531
ENSMUSG00000040714	Klc3	1.64496	0.000973748	1.17285	0.00175446
ENSMUSG00000059883	Irak4	1.64378	6.35799e-08	0.384625	0.155734
ENSMUSG00000026579	F5	1.6426	0.00519825	1.09652	0.00955594
ENSMUSG00000070348	Ccnd1	1.64002	1.04893e-31	0.523979	4.61465e-08
ENSMUSG00000001225	Slc26a3	1.636	0.029098	0.000306517	0.999592
ENSMUSG00000002249	Tead3	1.63515	3.43582e-11	0.630882	0.00161263
ENSMUSG00000025780	Itih5	1.63467	2.96063e-14	0.209605	0.262357
ENSMUSG00000106627	Gm21680	1.63224	0.0180946	-0.0203407	0.975958
ENSMUSG00000020101	Vsir	1.63203	1.23166e-17	0.694691	5.72569e-08
ENSMUSG00000074896	Ifit3	1.62875	2.02896e-05	0.88441	0.000685473
ENSMUSG00000052837	Junb	1.62805	6.55496e-12	0.601344	0.000692341
ENSMUSG00000102543	Pcdhgc5	1.62693	3.82422e-13	0.361183	0.0368532
ENSMUSG00000049580	Tsku	1.62537	0.000304844	0.515011	0.14447
ENSMUSG00000039853	Trim14	1.62279	0.0137884	1.27514	0.0588201
ENSMUSG00000026679	Enkur	1.62114	0.000976818	-0.194798	0.718816
ENSMUSG00000058056	Palld	1.61662	1.78944e-18	0.788538	7.13046e-10
ENSMUSG00000022178	Ajuba	1.61657	7.15881e-05	0.889908	0.00184435
ENSMUSG00000017607	Tns4	1.61406	0.0647826	1.55461	0.0143937
ENSMUSG00000030711	Sult1a1	1.61154	0.00196294	0.378917	0.417949
ENSMUSG00000026637	Traf5	1.61065	0.000370351	0.762627	0.0615892
ENSMUSG00000008384	Sertad1	1.60936	5.11939e-06	0.626258	0.0273879
ENSMUSG00000023067	Cdkn1a	1.608	0.000462253	-0.00888617	0.987506
ENSMUSG00000049154	Fam183b	1.60705	0.0188782	-0.0999143	0.887171
ENSMUSG00000026029	Casp8	1.60664	5.9503e-08	0.796582	0.000940929
ENSMUSG00000026922	Agpat2	1.60577	0.000199118	1.63478	1.78442e-07
ENSMUSG00000024349	Tmem173	1.60361	5.91964e-12	0.837516	7.20184e-07
ENSMUSG00000039934	Gsap	1.60276	2.6322e-13	0.817136	5.85257e-07
ENSMUSG00000035948	Acss3	1.59739	0.00344885	0.141911	0.818293
ENSMUSG00000029797	Sspo	1.59655	4.12979e-05	-0.302271	0.437214
ENSMUSG00000032440	Tgfbr2	1.59295	1.50771e-17	0.874523	1.06391e-12
ENSMUSG00000002083	Bbc3	1.59202	5.58922e-07	0.651675	0.0267884
ENSMUSG00000015133	Lrrk1	1.5911	1.9045e-08	0.787359	0.000133879
ENSMUSG00000027331	Knstrn	1.59	0.000474945	0.0748925	0.911465
ENSMUSG00000051498	Tlr6	1.58924	0.00926594	1.36932	0.00503978
ENSMUSG00000020641	Rsad2	1.58869	0.000441378	0.569	0.13324
ENSMUSG00000027360	Hdc	1.58868	0.000775997	1.01119	0.00182221
ENSMUSG00000030170	Wnt5b	1.58683	1.44326e-07	0.448926	0.0710086
ENSMUSG00000059326	Csf2ra	1.58431	7.60992e-15	0.366028	0.0275837
ENSMUSG00000039236	Isg20	1.58298	0.029676	0.63717	0.25817
ENSMUSG00000057948	Unc13d	1.58143	0.0388516	0.425633	0.550653
ENSMUSG00000022548	Apod	1.58063	8.00071e-12	0.596193	0.000127028
ENSMUSG00000001750	Tcirg1	1.57639	2.57967e-16	0.529098	0.000193823
ENSMUSG00000020057	Dram1	1.57636	0.00145524	0.506971	0.298761
ENSMUSG00000020097	Sgpl1	1.57621	2.20991e-16	0.674338	1.17632e-07
ENSMUSG00000038175	Mylip	1.57489	4.42422e-17	0.508078	0.000401737
ENSMUSG00000001555	Fkbp10	1.57324	6.13572e-11	0.97004	4.594e-09
ENSMUSG00000041959	S100a10	1.57285	8.91845e-22	0.491522	2.18201e-05
ENSMUSG00000027078	Ube2l6	1.57112	1.07522e-07	0.531256	0.021636
ENSMUSG00000021186	Fbln5	1.56971	3.52142e-06	0.408898	0.13198
ENSMUSG00000035929	H2-Q4	1.56932	3.3494e-07	1.44369	1.85142e-12
ENSMUSG00000015467	Egfl8	1.56532	0.00861509	0.082475	0.912019
ENSMUSG00000026630	Batf3	1.56435	0.0141568	1.13318	0.0512392
ENSMUSG00000018566	Slc2a4	1.55693	1.51202e-07	0.422078	0.0771881
ENSMUSG00000021250	Fos	1.55653	8.26419e-10	0.561763	0.00245758
ENSMUSG00000079057	Cyp4v3	1.55636	6.3481e-14	0.629108	1.7366e-05
ENSMUSG00000042613	Pbxip1	1.55624	1.71523e-26	0.501091	3.83625e-07
ENSMUSG00000000732	Icosl	1.55618	7.57956e-15	0.943194	4.89314e-11
ENSMUSG00000029338	Antxr2	1.5543	0.000213726	0.485832	0.19916
ENSMUSG00000044626	Liph	1.55333	0.0279717	1.201	0.029405
ENSMUSG00000017499	Cdc6	1.55053	0.0499808	-0.0351881	0.971751
ENSMUSG00000062545	Tlr12	1.54986	0.0310944	1.06102	0.02748
ENSMUSG00000031903	Pla2g15	1.5475	9.45792e-11	0.762481	3.27598e-06
ENSMUSG00000020077	Srgn	1.54594	3.07518e-12	0.539442	0.00229596
ENSMUSG00000015027	Galns	1.54567	3.70511e-14	0.731014	1.46111e-06
ENSMUSG00000035673	Sbno2	1.54529	2.14145e-17	0.316411	0.0305748
ENSMUSG00000001123	Lgals9	1.54371	1.894e-17	0.753489	9.27718e-10
ENSMUSG00000022906	Parp9	1.54224	3.9976e-10	0.617014	0.00219688
ENSMUSG00000024909	Efemp2	1.54223	2.98278e-16	0.630898	4.41185e-06
ENSMUSG00000022309	Angpt1	1.54066	1.96765e-13	0.339611	0.0639124
ENSMUSG00000025154	Arhgap19	1.53958	9.83667e-07	0.410614	0.118192
ENSMUSG00000054612	Mgmt	1.53871	0.000437983	0.677847	0.0451523
ENSMUSG00000068323	Slc4a5	1.53866	1.02114e-05	0.602671	0.0230057
ENSMUSG00000009687	Fxyd5	1.53699	2.42283e-09	0.484078	0.0135646
ENSMUSG00000017009	Sdc4	1.53592	2.93747e-15	0.205491	0.210874
ENSMUSG00000022575	Gsdmd	1.53487	1.46547e-06	0.713227	0.0137578
ENSMUSG00000009670	Tex11	1.5338	0.000860653	0.995963	0.00853612
ENSMUSG00000025610	Map3k7cl	1.52882	0.0338974	-0.00277221	0.997599
ENSMUSG00000020672	Sntg2	1.52534	0.000116439	0.693507	0.060329
ENSMUSG00000022676	Snai2	1.52495	0.0469713	-0.085248	0.928749
ENSMUSG00000062175	Tgif2	1.52335	0.0559364	1.33478	0.0132792
ENSMUSG00000027654	Fam83d	1.52244	0.0166755	-0.843855	0.0828806
ENSMUSG00000031827	Cotl1	1.52228	9.29126e-20	0.605405	5.36288e-08
ENSMUSG00000031596	Slc7a2	1.52105	9.79677e-15	4.45709e-05	0.999786
ENSMUSG00000034422	Parp14	1.51898	4.56593e-12	0.698394	8.8265e-05
ENSMUSG00000018822	Sfrp5	1.51721	1.01393e-08	0.576121	0.00352444
ENSMUSG00000073650	Catip	1.51589	0.00089589	0.353155	0.422146
ENSMUSG00000110332	Gm45396	1.51521	1.99687e-07	0.345534	0.172253
ENSMUSG00000042340	Ctf1	1.51521	0.00169036	0.742464	0.0599957
ENSMUSG00000095115	Itpripl2	1.51208	5.67092e-14	0.796403	1.89772e-08
ENSMUSG00000031111	Igsf1	1.51099	5.22946e-08	-0.238363	0.333275
ENSMUSG00000029177	Cenpa	1.50532	0.000971944	0.673093	0.122657
ENSMUSG00000041731	Pgm5	1.50416	2.37566e-14	0.536254	9.90354e-05
ENSMUSG00000038393	Txnip	1.5041	2.09252e-08	0.574957	0.00227111
ENSMUSG00000059456	Ptk2b	1.50369	1.82721e-16	0.851718	2.1815e-11
ENSMUSG00000032254	Kif23	1.50324	0.0047754	0.0256099	0.978371
ENSMUSG00000034463	Scara3	1.50201	1.34849e-08	0.73372	0.000132548
ENSMUSG00000028873	Cdca8	1.50125	0.0309777	0.0397689	0.966348
ENSMUSG00000026979	Psd4	1.50022	0.000159099	0.602175	0.0551235
ENSMUSG00000034765	Dusp5	1.49978	0.000119424	0.116141	0.804891
ENSMUSG00000028946	Hes3	1.49711	0.00631273	0.518494	0.323861
ENSMUSG00000074364	Ehd2	1.49645	8.36899e-14	0.676299	1.54231e-06
ENSMUSG00000029189	Sel1l3	1.4959	2.93781e-23	0.209833	0.0961871
ENSMUSG00000060591	Ifitm2	1.49468	4.97518e-06	0.335054	0.226502
ENSMUSG00000025225	Nfkb2	1.49385	1.04079e-08	0.439591	0.0411422
ENSMUSG00000031207	Msn	1.49276	7.5065e-39	0.681577	3.25943e-20
ENSMUSG00000020009	Ifngr1	1.49085	4.04554e-14	0.436303	0.00286892
ENSMUSG00000026676	Ccdc3	1.4849	1.10901e-07	-0.0667264	0.842096
ENSMUSG00000014444	Piezo1	1.483	7.10858e-08	0.720455	0.000225944
ENSMUSG00000030562	Nox4	1.48201	0.0126936	0.698737	0.189761
ENSMUSG00000026193	Fn1	1.48124	5.45533e-14	0.716085	2.70042e-08
ENSMUSG00000017760	Ctsa	1.48078	6.77622e-35	0.588376	6.14849e-14
ENSMUSG00000033016	Nfatc1	1.47951	2.57459e-10	0.652561	0.00011813
ENSMUSG00000036256	Igfbp7	1.47729	6.60523e-13	0.328777	0.045562
ENSMUSG00000017830	Dhx58	1.4772	0.000223132	0.512656	0.125124
ENSMUSG00000024292	Cyp4f14	1.47347	1.08621e-09	0.381976	0.0596692
ENSMUSG00000022969	Il10rb	1.47313	1.19261e-12	0.871882	2.04449e-09
ENSMUSG00000020773	Trim47	1.47144	3.44019e-07	0.823728	0.000171196
ENSMUSG00000023905	Tnfrsf12a	1.47115	5.05599e-07	0.21206	0.450689
ENSMUSG00000063767	S100a7a	1.46842	0.0521047	1.3337	0.0492365
ENSMUSG00000074342	I830077J02Rik	1.46804	0.00150445	1.04793	0.00501207
ENSMUSG00000036553	Sh3tc1	1.46789	4.1893e-06	0.404544	0.14756
ENSMUSG00000027082	Tfpi	1.46754	3.42851e-07	0.314189	0.259368
ENSMUSG00000043953	Ccrl2	1.46617	0.00299559	0.274102	0.576051
ENSMUSG00000104713	Gbp6	1.46611	0.000184215	0.923395	0.000890294
ENSMUSG00000040274	Cdk6	1.46552	6.26993e-07	0.76665	0.00072516
ENSMUSG00000047963	Stbd1	1.46277	0.00381409	0.206114	0.7111
ENSMUSG00000035179	Ppp1r32	1.46236	0.0260797	0.199533	0.738965
ENSMUSG00000056144	Trim34a	1.46199	5.67837e-05	0.608148	0.0327644
ENSMUSG00000046731	Kctd11	1.46047	2.84997e-05	0.136774	0.7273
ENSMUSG00000049796	Crh	1.45989	0.0456855	0.0557057	0.956075
ENSMUSG00000041859	Mcm3	1.45648	2.92809e-06	0.65423	0.00418601
ENSMUSG00000074063	Osgin1	1.45551	0.0439503	1.09964	0.0415565
ENSMUSG00000001741	Il16	1.45503	0.00163269	0.314364	0.477666
ENSMUSG00000024235	Map3k8	1.45445	0.00276297	0.436635	0.343361
ENSMUSG00000044258	Ctla2a	1.45401	0.000301485	0.742033	0.0103641
ENSMUSG00000030681	Mvp	1.45165	3.07933e-14	0.655911	1.08395e-06
ENSMUSG00000032596	Uba7	1.44849	0.000214133	0.844154	0.00312412
ENSMUSG00000046167	Gldn	1.44743	0.00152622	-0.240378	0.644131
ENSMUSG00000005107	Slc2a9	1.44729	0.00818844	0.694509	0.10999
ENSMUSG00000052310	Slc39a1	1.44609	4.36415e-30	0.460638	1.03936e-07
ENSMUSG00000041779	Tram2	1.4459	1.89592e-07	0.304255	0.235773
ENSMUSG00000030148	Clec4a2	1.4441	0.0973762	1.43195	0.0218983
ENSMUSG00000036606	Plxnb2	1.44405	6.50306e-19	0.594417	3.0134e-08
ENSMUSG00000044456	Rin3	1.44377	0.000165694	0.774035	0.00704622
ENSMUSG00000054072	Iigp1	1.44316	0.00379883	0.947215	0.0142338
ENSMUSG00000039168	Dap	1.44311	1.71584e-09	0.569972	0.00134531
ENSMUSG00000078994	Zfp429	1.44126	0.00137113	0.00764113	0.989836
ENSMUSG00000047810	Ccdc88b	1.44124	9.7812e-07	0.975594	7.1538e-06
ENSMUSG00000039616	Mocos	1.43486	0.00180132	0.938054	0.0045304
ENSMUSG00000019838	Slc16a10	1.43345	3.37468e-07	0.809442	0.000461034
ENSMUSG00000021760	Gpx8	1.43063	7.39471e-06	0.123549	0.745824
ENSMUSG00000003418	St8sia6	1.43009	1.31126e-11	0.492981	0.00341174
ENSMUSG00000057143	Trim12c	1.42977	8.0204e-09	0.0997997	0.790573
ENSMUSG00000020844	Nxn	1.42867	2.9559e-09	0.230055	0.277605
ENSMUSG00000049775	Tmsb4x	1.42631	1.31673e-23	0.273808	0.00873084
ENSMUSG00000032014	Oaf	1.42154	1.24319e-06	0.591915	0.00843937
ENSMUSG00000075593	Gal3st4	1.42137	1.34324e-06	0.47465	0.0421944
ENSMUSG00000000693	Loxl3	1.42101	1.26278e-06	0.291356	0.277909
ENSMUSG00000033114	Slc35d2	1.417	0.0110298	0.831057	0.0776299
ENSMUSG00000047557	Lxn	1.41258	1.28494e-36	0.408192	1.65992e-07
ENSMUSG00000031373	Car5b	1.41216	2.27955e-19	0.581355	1.82888e-06
ENSMUSG00000056498	Tmem154	1.41213	0.0674493	1.11103	0.0379347
ENSMUSG00000090394	4930523C07Rik	1.41189	0.00113509	0.80074	0.0153301
ENSMUSG00000032436	Cmtm7	1.40821	0.000145758	1.24218	3.46523e-06
ENSMUSG00000026649	Cfap126	1.40694	0.000644108	1.07165	6.89358e-05
ENSMUSG00000042349	Ikbke	1.40614	8.00074e-08	0.225467	0.451379
ENSMUSG00000073758	Sh3d21	1.40575	0.000665657	0.346336	0.436961
ENSMUSG00000024210	Ip6k3	1.40412	7.80942e-06	0.630283	0.014582
ENSMUSG00000036334	Igsf10	1.40315	2.16951e-09	-0.0538954	0.861704
ENSMUSG00000020330	Hmmr	1.40216	0.0438074	0.482718	0.545388
ENSMUSG00000019850	Tnfaip3	1.40167	1.53242e-06	0.695517	0.00173926
ENSMUSG00000026683	Nuf2	1.40117	8.57238e-05	-0.270439	0.474732
ENSMUSG00000020941	Map3k14	1.39782	7.40164e-06	0.497566	0.0651685
ENSMUSG00000025647	Shisa5	1.39605	1.67353e-26	0.647634	6.99755e-14
ENSMUSG00000027661	Slc2a10	1.3953	0.00244544	0.520727	0.178292
ENSMUSG00000074825	Itpripl1	1.39286	3.90997e-05	0.884342	0.00072516
ENSMUSG00000017697	Ada	1.39261	0.0153358	0.183162	0.778857
ENSMUSG00000029070	Mxra8	1.38846	9.87688e-05	0.644438	0.0182952
ENSMUSG00000073002	Vamp5	1.3847	1.94565e-06	0.696829	0.0010246
ENSMUSG00000056917	Sipa1	1.38292	5.88839e-14	0.319086	0.0355882
ENSMUSG00000063529	Stmnd1	1.38044	0.339157	1.68817	0.00841483
ENSMUSG00000024411	Aqp4	1.37958	3.51913e-30	-0.0856774	0.457314
ENSMUSG00000067212	H2-T23	1.37758	1.95681e-13	0.822655	1.64505e-09
ENSMUSG00000022440	C1qtnf6	1.37705	0.000368628	-0.0697578	0.891302
ENSMUSG00000079484	Phyhd1	1.37308	6.2127e-07	0.202227	0.427736
ENSMUSG00000032231	Anxa2	1.37283	4.4312e-15	0.535248	6.57425e-06
ENSMUSG00000028970	Abcb1b	1.37217	3.90043e-06	0.359088	0.169358
ENSMUSG00000043943	Naalad2	1.36927	8.0926e-07	1.35109	5.3735e-10
ENSMUSG00000026749	Nek6	1.36814	4.88479e-14	0.533809	2.50999e-05
ENSMUSG00000038235	F11r	1.36474	7.04155e-09	0.437703	0.0218983
ENSMUSG00000024885	Aldh3b1	1.3639	3.83016e-06	0.391741	0.118304
ENSMUSG00000028044	Cks1b	1.36379	0.00222324	0.496755	0.206291
ENSMUSG00000021213	Akr1c13	1.36329	0.00275445	1.29371	7.37244e-05
ENSMUSG00000001473	Tubb6	1.36272	5.4155e-15	0.341356	0.02083
ENSMUSG00000022574	Naprt	1.36121	2.14148e-05	0.943407	3.93241e-05
ENSMUSG00000029994	Anxa4	1.36007	1.3591e-07	0.736549	3.76581e-05
ENSMUSG00000049404	Rarres1	1.3564	0.000288642	-0.0234605	0.964749
ENSMUSG00000000184	Ccnd2	1.35474	2.23054e-35	0.377903	1.1746e-06
ENSMUSG00000081683	Fzd10	1.35368	0.000147821	1.7179	1.10821e-15
ENSMUSG00000040713	Creg1	1.3532	4.49999e-17	0.655088	1.98563e-09
ENSMUSG00000025510	Cd151	1.35071	2.26346e-17	0.622472	5.86478e-09
ENSMUSG00000050122	Vwa3b	1.3506	0.0118256	0.705698	0.0848061
ENSMUSG00000031980	Agt	1.35023	6.02421e-11	-0.0804668	0.71704
ENSMUSG00000024013	Fgd2	1.34663	2.57461e-09	0.672302	0.000901683
ENSMUSG00000063605	Ccdc102a	1.34553	0.00202006	0.304955	0.487081
ENSMUSG00000022094	Slc39a14	1.34288	7.39172e-13	0.306245	0.0322546
ENSMUSG00000040345	Arhgap9	1.3399	0.00012969	0.876007	0.000534807
ENSMUSG00000037621	Atoh8	1.33965	0.00194084	0.50798	0.155547
ENSMUSG00000021453	Gadd45g	1.33951	2.79051e-07	0.0395374	0.912312
ENSMUSG00000059555	Tor4a	1.3375	6.65902e-05	0.693521	0.00529388
ENSMUSG00000021127	Zfp36l1	1.33643	1.81172e-12	0.347491	0.0140677
ENSMUSG00000040740	Slc25a34	1.33455	0.00176462	0.295831	0.443561
ENSMUSG00000018143	Mafk	1.33383	2.95343e-08	0.496915	0.00451605
ENSMUSG00000033488	BC026585	1.33382	3.08757e-13	0.697282	1.25134e-07
ENSMUSG00000036894	Rap2b	1.33375	8.62655e-17	0.328287	0.00717818
ENSMUSG00000069833	Ahnak	1.33256	1.04711e-07	0.698264	2.56952e-05
ENSMUSG00000001506	Col1a1	1.33144	3.92002e-05	0.000697414	0.998661
ENSMUSG00000041695	Kcnj2	1.33097	5.63155e-22	0.57987	1.91814e-08
ENSMUSG00000008496	Pou2f2	1.32743	3.48828e-05	-0.264807	0.448786
ENSMUSG00000021948	Prkcd	1.32443	6.44397e-10	0.456336	0.00362079
ENSMUSG00000033855	Ston1	1.32434	5.7541e-06	0.364102	0.134654
ENSMUSG00000040158	Tax1bp3	1.32356	7.16058e-06	0.522015	0.0227203
ENSMUSG00000026796	Fam129b	1.32316	4.36171e-12	0.449276	0.000800708
ENSMUSG00000069874	Irgm2	1.32216	2.20808e-06	0.821097	2.68344e-05
ENSMUSG00000010051	Hyal1	1.32201	5.50948e-06	-0.0836124	0.809439
ENSMUSG00000033491	Prss35	1.32172	0.000312937	-0.235987	0.512916
ENSMUSG00000054717	Hmgb2	1.32168	0.018688	-0.274339	0.623763
ENSMUSG00000063268	Parp10	1.31761	3.90126e-08	0.896896	1.07609e-05
ENSMUSG00000014599	Csf1	1.31699	1.49215e-22	0.605745	1.06089e-11
ENSMUSG00000045179	Sox3	1.31692	0.0159839	0.210069	0.729043
ENSMUSG00000025591	Tma16	1.31689	3.61968e-06	0.0518084	0.886941
ENSMUSG00000032643	Fhl3	1.31632	0.000770649	0.153912	0.734787
ENSMUSG00000034906	Ncaph	1.31442	0.00696817	-0.255083	0.636511
ENSMUSG00000043415	Otud1	1.31304	5.73911e-06	0.21655	0.441779
ENSMUSG00000032000	Birc3	1.31296	0.00035505	0.57598	0.05413
ENSMUSG00000068220	Lgals1	1.31286	1.06326e-13	0.684594	3.14186e-09
ENSMUSG00000023153	Tmem52	1.31258	0.0153367	-0.0588985	0.942347
ENSMUSG00000006360	Crip1	1.30876	2.41305e-06	1.05172	1.73862e-07
ENSMUSG00000020592	Sdc1	1.30715	0.000169338	0.371203	0.265726
ENSMUSG00000031255	Sytl4	1.30544	0.0355994	0.072289	0.933202
ENSMUSG00000060519	Tor3a	1.30444	3.89616e-14	0.58924	4.48613e-06
ENSMUSG00000026271	Gpr35	1.30162	0.04728	0.90285	0.0984328
ENSMUSG00000018672	Copz2	1.29966	1.00481e-06	0.584328	0.00441791
ENSMUSG00000017716	Birc5	1.29838	0.00894855	0.165768	0.788681
ENSMUSG00000044350	Lacc1	1.29662	1.39351e-08	0.596954	0.00110071
ENSMUSG00000014361	Mertk	1.29559	2.33829e-06	0.274003	0.243164
ENSMUSG00000030737	Slco2b1	1.29536	6.99434e-15	0.425683	0.000453233
ENSMUSG00000012443	Kif11	1.29532	0.00362088	-0.533171	0.23114
ENSMUSG00000031880	Rrad	1.2946	0.0340135	1.03516	0.0353125
ENSMUSG00000009772	Nuak2	1.2914	0.00079276	0.537565	0.103028
ENSMUSG00000016087	Fli1	1.28802	1.01364e-06	0.710163	0.000179309
ENSMUSG00000020901	Pik3r5	1.28707	1.67329e-05	0.798688	0.000337537
ENSMUSG00000024998	Plce1	1.28472	8.73971e-11	0.146321	0.425805
ENSMUSG00000036395	Glb1l2	1.28412	0.00676443	0.110453	0.861594
ENSMUSG00000035873	Pawr	1.28407	0.00427065	0.920373	0.00934798
ENSMUSG00000027699	Ect2	1.28149	0.0043955	-0.0584754	0.928319
ENSMUSG00000000567	Sox9	1.28095	8.23332e-23	0.350619	0.000223766
ENSMUSG00000010142	Tnfrsf13b	1.27995	0.00592553	0.621688	0.11111
ENSMUSG00000030748	Il4ra	1.27882	5.22188e-07	0.597536	0.00107305
ENSMUSG00000040152	Thbs1	1.27642	2.01897e-08	-0.0564893	0.849105
ENSMUSG00000051652	Lrrc3	1.27591	1.92444e-06	0.798525	2.67493e-05
ENSMUSG00000025283	Sat1	1.27588	7.05278e-13	0.36061	0.00551928
ENSMUSG00000025358	Cdk2	1.27584	1.11285e-06	0.210572	0.454681
ENSMUSG00000025588	Nat1	1.27512	0.00314795	0.0580328	0.919892
ENSMUSG00000010358	Ifi35	1.27457	1.26941e-05	0.669032	0.00484929
ENSMUSG00000040093	Bmf	1.2727	6.62623e-06	0.14878	0.628351
ENSMUSG00000050994	Adgb	1.27159	0.00285537	0.565852	0.112336
ENSMUSG00000055723	Rras2	1.26978	5.15623e-06	-0.0472492	0.9001
ENSMUSG00000020709	Adap2	1.26883	0.000208359	0.230716	0.511124
ENSMUSG00000026385	Dbi	1.26836	3.85072e-26	0.256975	0.00319944
ENSMUSG00000006585	Cdt1	1.26803	0.000529691	-0.0401336	0.934753
ENSMUSG00000052821	Cysltr1	1.26739	0.0323344	0.347	0.564697
ENSMUSG00000015839	Nfe2l2	1.26582	3.16024e-15	0.338041	0.00587793
ENSMUSG00000061175	Fnip2	1.26463	1.27529e-10	0.420235	0.00390496
ENSMUSG00000039680	Mrps6	1.26343	2.21398e-14	0.250806	0.0695903
ENSMUSG00000022469	Rapgef3	1.26318	2.11062e-08	0.0559002	0.836481
ENSMUSG00000040612	Ildr2	1.2566	1.62925e-14	0.175711	0.218795
ENSMUSG00000040298	Btbd16	1.2537	0.00996288	-1.27066	0.00106813
ENSMUSG00000008398	Elk3	1.25243	7.25482e-14	0.413909	0.0016126
ENSMUSG00000027901	Dennd2d	1.25139	0.119067	1.34707	0.0201289
ENSMUSG00000035376	Hacd2	1.24864	9.79459e-10	0.0433503	0.862586
ENSMUSG00000035561	Aldh1b1	1.2477	9.03992e-05	0.29045	0.28799
ENSMUSG00000070605	Zfp992	1.2474	0.0277008	0.510131	0.26618
ENSMUSG00000041605	5730559C18Rik	1.24669	0.000256949	-0.0996516	0.820027
ENSMUSG00000022098	Bmp1	1.24521	1.52484e-11	0.108317	0.567438
ENSMUSG00000018983	E2f2	1.24492	0.0178831	0.568544	0.191998
ENSMUSG00000039481	Nrtn	1.24381	0.0023148	0.296993	0.5508
ENSMUSG00000050212	Eva1b	1.24339	0.000987226	0.444191	0.256366
ENSMUSG00000036362	P2ry13	1.24291	6.04378e-10	0.715551	2.92623e-07
ENSMUSG00000062031	Pgghg	1.24019	1.24792e-05	0.330324	0.183642
ENSMUSG00000041797	Abca9	1.2395	9.85122e-07	0.593392	0.00134714
ENSMUSG00000057193	Slc44a2	1.23641	5.07736e-15	0.476203	9.77992e-06
ENSMUSG00000027715	Ccna2	1.23567	0.00954721	-0.266049	0.606376
ENSMUSG00000069892	9930111J21Rik2	1.2355	0.000316219	0.155366	0.749448
ENSMUSG00000025083	Afap1l2	1.23477	7.46955e-14	0.10756	0.561143
ENSMUSG00000040339	Fam102b	1.23442	2.95929e-18	0.140039	0.291943
ENSMUSG00000031740	Mmp2	1.23278	1.11411e-07	0.0677501	0.813693
ENSMUSG00000038543	BC028528	1.23268	0.000340151	0.695244	0.0083884
ENSMUSG00000019577	Pdk4	1.23221	0.000812721	0.142564	0.701968
ENSMUSG00000020256	Aldh1l2	1.23014	1.06831e-17	0.47579	6.69252e-06
ENSMUSG00000045312	Lhfpl2	1.22874	5.85201e-12	0.475608	0.000116859
ENSMUSG00000037860	Aim2	1.2284	0.000788335	0.438174	0.157839
ENSMUSG00000031557	Plekha2	1.2283	2.23258e-11	0.563529	1.20336e-05
ENSMUSG00000020424	Gatsl3	1.22795	4.85444e-05	0.156904	0.608931
ENSMUSG00000033965	Slc16a2	1.22781	5.32511e-17	0.384304	0.000286407
ENSMUSG00000034664	Itga2b	1.2267	0.0325639	0.667278	0.13757
ENSMUSG00000029798	Herc6	1.22617	2.1667e-10	0.156402	0.488905
ENSMUSG00000032374	Plod2	1.22439	8.54964e-08	-0.0777556	0.776938
ENSMUSG00000026094	Stk17b	1.22382	7.05569e-05	0.299113	0.289935
ENSMUSG00000003617	Cp	1.22376	5.12129e-11	0.698668	5.72569e-08
ENSMUSG00000024978	Gpam	1.22215	1.97522e-10	0.0450549	0.846048
ENSMUSG00000010461	Eya4	1.22078	4.76652e-07	0.665118	0.00069682
ENSMUSG00000038943	Prc1	1.21877	3.40657e-06	0.0437501	0.911465
ENSMUSG00000094724	Rnaset2b	1.21717	2.53436e-17	0.603129	4.23394e-10
ENSMUSG00000037820	Tgm2	1.21442	4.18123e-10	0.780293	1.29052e-09
ENSMUSG00000029552	Tes	1.21029	0.00256105	-0.0733211	0.886019
ENSMUSG00000034707	Gns	1.20698	3.94601e-19	0.449298	6.43853e-07
ENSMUSG00000017756	Slc12a7	1.20624	6.69572e-08	0.57705	0.000293082
ENSMUSG00000036390	Gadd45a	1.20601	1.40312e-15	0.187128	0.213061
ENSMUSG00000000278	Scpep1	1.2058	4.424e-12	0.248132	0.073477
ENSMUSG00000020334	Slc22a4	1.20438	1.47877e-10	0.274074	0.0702979
ENSMUSG00000048120	Entpd1	1.20207	1.40837e-09	0.396385	0.0100379
ENSMUSG00000043895	S1pr2	1.20178	0.000893005	0.464849	0.107979
ENSMUSG00000027230	Creb3l1	1.2016	0.0183222	0.409207	0.334198
ENSMUSG00000039450	Dcxr	1.19934	2.92733e-06	0.572671	0.00253504
ENSMUSG00000048332	Lhfp	1.19906	1.10722e-07	-0.0207479	0.946758
ENSMUSG00000026321	Tnfrsf11a	1.19854	9.94418e-09	0.319309	0.0850763
ENSMUSG00000031659	Adcy7	1.19713	6.17382e-10	0.327098	0.0289169
ENSMUSG00000071547	Nt5dc2	1.19704	0.0010846	0.401268	0.19536
ENSMUSG00000048572	Tmem252	1.19672	5.68382e-07	0.501866	0.0079972
ENSMUSG00000029135	Fosl2	1.19419	6.05467e-05	0.266848	0.296673
ENSMUSG00000004952	Rasa4	1.19215	1.15576e-09	0.691926	1.35553e-06
ENSMUSG00000028963	Uts2	1.1919	0.0105467	0.410741	0.256091
ENSMUSG00000020423	Btg2	1.19153	2.39733e-08	0.322872	0.080829
ENSMUSG00000020473	Aebp1	1.19072	1.6865e-11	0.803362	1.36094e-12
ENSMUSG00000061740	Cyp2d22	1.19039	6.01136e-14	0.459307	2.64921e-05
ENSMUSG00000028128	F3	1.18951	2.91441e-10	0.218183	0.162698
ENSMUSG00000006611	Hfe	1.18839	5.8152e-06	0.553321	0.00379995
ENSMUSG00000018339	Gpx3	1.18723	1.74321e-08	0.841868	1.04329e-09
ENSMUSG00000044080	S100a1	1.18718	1.72985e-13	0.668086	1.70376e-10
ENSMUSG00000048677	Tpcn2	1.18662	4.60033e-07	0.362754	0.07448
ENSMUSG00000032300	1700017B05Rik	1.18647	1.83774e-07	0.635005	6.76284e-05
ENSMUSG00000021242	Npc2	1.18574	1.82865e-15	0.391917	0.00013795
ENSMUSG00000033033	Calhm2	1.18553	0.010296	0.690294	0.0607194
ENSMUSG00000026837	Col5a1	1.18553	0.000104907	0.665616	0.00266151
ENSMUSG00000063856	Gpx1	1.1833	3.27543e-15	0.660959	1.29094e-11
ENSMUSG00000006356	Crip2	1.17995	5.31929e-11	0.311778	0.021628
ENSMUSG00000042707	Dnali1	1.17923	0.0489385	0.317187	0.528351
ENSMUSG00000026208	Des	1.17906	0.0265535	0.295216	0.559496
ENSMUSG00000072568	Fam84b	1.17852	4.57229e-06	0.466194	0.0205768
ENSMUSG00000020282	Rhbdf1	1.17748	8.60617e-08	0.445008	0.00802365
ENSMUSG00000023505	Cdca3	1.17671	0.0410773	0.911898	0.039943
ENSMUSG00000042684	Npl	1.17533	2.81438e-06	0.443442	0.0373765
ENSMUSG00000039116	Adgrg6	1.17375	2.32458e-11	0.546971	4.75877e-05
ENSMUSG00000030867	Plk1	1.17132	0.0183179	-0.0584163	0.937447
ENSMUSG00000024818	Slc25a45	1.17077	3.56459e-06	0.28557	0.222849
ENSMUSG00000026875	Traf1	1.17058	0.000210519	0.429172	0.0891651
ENSMUSG00000004043	Stat5a	1.17024	1.51231e-05	0.113395	0.694295
ENSMUSG00000034413	Neurl1b	1.16955	0.0121263	-0.114152	0.849411
ENSMUSG00000048163	Selplg	1.16882	5.20866e-13	0.485579	2.75426e-05
ENSMUSG00000026880	Stom	1.1683	2.26414e-09	0.843888	1.28823e-10
ENSMUSG00000026418	Tnni1	1.16726	6.15698e-09	0.17043	0.406431
ENSMUSG00000027469	Tpx2	1.16707	0.000588231	0.0133672	0.978376
ENSMUSG00000036833	Pnpla7	1.16699	3.12641e-08	0.504981	0.000772912
ENSMUSG00000030123	Plxnd1	1.16515	1.7539e-13	0.658255	2.44445e-09
ENSMUSG00000045817	Zfp36l2	1.16434	1.54228e-10	0.480962	0.000143682
ENSMUSG00000060063	Alox5ap	1.16352	0.000392152	0.429367	0.10999
ENSMUSG00000085795	Zfp703	1.16125	1.19735e-13	0.349604	0.00284107
ENSMUSG00000043079	Synpo	1.15556	5.57305e-17	0.63428	5.52623e-12
ENSMUSG00000031023	Akip1	1.15489	0.000319026	0.567586	0.0174273
ENSMUSG00000019823	Mical1	1.15296	5.97742e-10	0.471674	0.000919355
ENSMUSG00000021281	Tnfaip2	1.15253	0.000403107	1.12372	7.20417e-08
ENSMUSG00000021408	Ripk1	1.15248	1.53925e-05	0.1741	0.518238
ENSMUSG00000043131	Mob1a	1.15092	2.09746e-16	0.242379	0.0334036
ENSMUSG00000000058	Cav2	1.14794	1.24589e-19	0.480512	3.52617e-07
ENSMUSG00000032344	Mb21d1	1.14556	0.0487219	-0.167413	0.80243
ENSMUSG00000074796	Slc4a11	1.14489	0.0558039	1.7512	1.2475e-06
ENSMUSG00000038352	Arl5c	1.14427	0.00340121	0.503962	0.10999
ENSMUSG00000026365	Cfh	1.14363	2.84516e-08	0.613443	1.66785e-05
ENSMUSG00000056612	Ppp1r14b	1.14358	3.10056e-08	0.334864	0.0504697
ENSMUSG00000025076	Casp7	1.14295	0.000165534	0.53149	0.0278507
ENSMUSG00000041845	Rhod	1.14154	0.000495557	0.604955	0.0176296
ENSMUSG00000055320	Tead1	1.14137	1.58863e-10	0.0699169	0.727608
ENSMUSG00000040997	Abhd4	1.1406	1.24538e-23	0.273085	0.00077988
ENSMUSG00000068523	Gng5	1.14038	1.26975e-06	0.218756	0.288493
ENSMUSG00000069763	Tmem100	1.13994	5.81114e-12	-0.226319	0.111839
ENSMUSG00000055137	Sugct	1.13859	0.00234573	0.531931	0.0891757
ENSMUSG00000033355	Rtp4	1.13684	0.0025854	0.667511	0.0180038
ENSMUSG00000041143	Tmco4	1.1368	2.59922e-06	0.815968	7.72047e-06
ENSMUSG00000040605	Bace2	1.13611	0.000118966	0.30744	0.200072
ENSMUSG00000032434	Cmtm6	1.13589	3.21365e-12	0.308233	0.0126221
ENSMUSG00000046879	Irgm1	1.13168	3.56436e-11	0.555795	1.13694e-05
ENSMUSG00000029675	Eln	1.13055	9.41365e-05	0.405172	0.0913154
ENSMUSG00000002459	Rgs20	1.13039	3.37336e-07	0.0790367	0.762098
ENSMUSG00000038612	Mcl1	1.12957	3.95415e-20	0.351642	4.7493e-05
ENSMUSG00000028600	Podn	1.12957	0.0125946	-0.288129	0.587893
ENSMUSG00000020092	Pald1	1.12616	6.76299e-07	0.52207	0.00106019
ENSMUSG00000035805	Mlc1	1.12531	1.98649e-15	0.244503	0.0204499
ENSMUSG00000023008	Fmnl3	1.12511	9.25045e-16	0.41671	0.000155141
ENSMUSG00000020326	Ccng1	1.12417	3.52143e-10	0.0836174	0.659911
ENSMUSG00000033350	Chst2	1.12361	1.47902e-07	-0.040395	0.878175
ENSMUSG00000009614	Sardh	1.12346	3.63914e-08	0.252227	0.132293
ENSMUSG00000021750	Fam107a	1.12323	0.00150445	-0.202013	0.522716
ENSMUSG00000027555	Car13	1.12112	7.24315e-08	0.618351	0.000135513
ENSMUSG00000043068	Fam89a	1.11482	0.0328741	0.325441	0.533977
ENSMUSG00000036875	Dna2	1.11395	0.00620125	0.428897	0.222726
ENSMUSG00000029490	Mfsd7a	1.11378	0.00620125	0.902721	0.00272723
ENSMUSG00000037206	Islr	1.11337	0.0373236	0.561077	0.21348
ENSMUSG00000024912	Fosl1	1.11305	0.000325927	0.338229	0.236289
ENSMUSG00000102918	Pcdhgc3	1.11236	2.16418e-14	0.125454	0.330032
ENSMUSG00000042116	Vwa1	1.10918	6.58553e-10	0.423137	0.000799162
ENSMUSG00000007872	Id3	1.10875	0.000272479	0.367911	0.11847
ENSMUSG00000029119	Man2b2	1.10711	3.15423e-17	0.455259	3.88627e-07
ENSMUSG00000029468	P2rx7	1.10424	1.6664e-14	0.359197	0.00116142
ENSMUSG00000042289	Hsd3b7	1.10226	0.00466962	0.772203	0.00534754
ENSMUSG00000056174	Col8a2	1.10178	0.04326	-0.370829	0.401452
ENSMUSG00000009291	Pttg1ip	1.10133	6.46331e-18	0.295235	0.00143513
ENSMUSG00000062488	Ifit3b	1.10057	0.00666578	0.495024	0.106271
ENSMUSG00000075217	4833423E24Rik	1.10029	0.000175502	0.055292	0.878549
ENSMUSG00000010307	Tmem86a	1.09896	1.45445e-06	0.640666	8.33668e-05
ENSMUSG00000000275	Trim25	1.09859	2.17237e-10	0.434724	0.00129242
ENSMUSG00000021871	Pnp	1.09856	6.4023e-09	0.155443	0.3817
ENSMUSG00000040812	Agbl2	1.09808	0.00405223	0.493929	0.111539
ENSMUSG00000029781	Fkbp9	1.09641	6.0533e-15	0.28007	0.00770343
ENSMUSG00000016206	H2-M3	1.09639	6.81432e-05	0.833198	3.05685e-05
ENSMUSG00000026389	Steap3	1.09635	1.04662e-05	0.251647	0.285393
ENSMUSG00000038539	Atf5	1.09616	8.89216e-18	0.567872	1.21858e-10
ENSMUSG00000042251	Pm20d1	1.09607	1.63133e-06	0.384525	0.0288757
ENSMUSG00000035473	Galm	1.09454	0.00039081	0.470642	0.0518606
ENSMUSG00000039851	4932438H23Rik	1.09125	0.00513109	0.392446	0.233652
ENSMUSG00000018169	Mfng	1.08922	4.2904e-05	0.554235	0.0138268
ENSMUSG00000020432	Tcn2	1.08886	1.12355e-11	0.444313	9.243e-05
ENSMUSG00000048277	Syngr2	1.08863	2.3884e-10	0.386639	0.00276609
ENSMUSG00000028167	Bdh2	1.08826	0.000351758	0.512009	0.0339166
ENSMUSG00000078495	Zfp984	1.0877	0.0421535	0.0494662	0.940307
ENSMUSG00000035356	Nfkbiz	1.08661	0.000226475	0.221782	0.458487
ENSMUSG00000035493	Tgfbi	1.08578	1.78759e-05	0.775386	8.2658e-06
ENSMUSG00000038156	Spon1	1.0856	1.64996e-11	0.0477339	0.796272
ENSMUSG00000026586	Prrx1	1.08476	3.6505e-08	-0.0311932	0.912349
ENSMUSG00000039328	Rnf122	1.08471	1.36917e-05	-0.331223	0.10747
ENSMUSG00000029185	Fam114a1	1.07971	0.000172268	0.37915	0.113967
ENSMUSG00000031283	Chrdl1	1.07924	0.0144184	0.0368982	0.94906
ENSMUSG00000042312	S100a13	1.07905	1.93822e-11	0.491169	3.523e-05
ENSMUSG00000040511	Pvr	1.07798	5.98346e-07	0.249899	0.192078
ENSMUSG00000039063	Echdc3	1.07582	0.0492941	0.744411	0.0477727
ENSMUSG00000033327	Tnxb	1.07574	0.000793998	1.20506	9.34088e-10
ENSMUSG00000037016	Frem2	1.07549	0.00271933	-0.15625	0.663551
ENSMUSG00000039899	Fgl2	1.0734	3.48938e-07	0.388423	0.0393469
ENSMUSG00000024232	Bambi	1.07322	0.000826153	0.00759352	0.986552
ENSMUSG00000047361	Gm973	1.07294	2.86455e-06	-0.0680265	0.810681
ENSMUSG00000022246	Rai14	1.07202	3.8597e-08	0.331858	0.0509044
ENSMUSG00000052102	Gnpda1	1.06775	2.09197e-12	0.189997	0.145787
ENSMUSG00000058914	C1qtnf3	1.06763	0.0110979	0.437531	0.204133
ENSMUSG00000042770	Hebp1	1.06761	6.2935e-07	0.622141	3.11253e-05
ENSMUSG00000045871	Slitrk6	1.06713	0.0106125	0.680958	0.0554909
ENSMUSG00000030088	Aldh1l1	1.06637	3.28171e-12	0.215538	0.0742612
ENSMUSG00000031274	Col4a5	1.06373	2.10632e-06	0.101656	0.701024
ENSMUSG00000036560	Lgi4	1.06323	6.97199e-23	0.486377	6.05586e-11
ENSMUSG00000005410	Mcm5	1.06298	5.74654e-05	0.296495	0.215018
ENSMUSG00000039452	Snx22	1.06242	7.89409e-11	0.153163	0.326994
ENSMUSG00000028702	Rad54l	1.05985	0.00293254	0.00772924	0.987922
ENSMUSG00000047123	Ticam1	1.05909	1.30008e-05	0.447517	0.0167137
ENSMUSG00000008540	Mgst1	1.05804	4.35736e-09	0.515205	8.37907e-05
ENSMUSG00000031799	Tpm4	1.0569	1.92651e-12	0.342911	0.00158468
ENSMUSG00000028923	Necap2	1.05675	8.53242e-12	0.331252	0.00376706
ENSMUSG00000037020	Wdr62	1.05671	0.00053272	0.559438	0.0309527
ENSMUSG00000056069	Fam105a	1.05534	1.00992e-06	0.552432	0.000694844
ENSMUSG00000049288	Lix1l	1.05523	2.65543e-18	0.296817	0.000868739
ENSMUSG00000015745	Plekho1	1.05464	5.45977e-08	0.428618	0.0022331
ENSMUSG00000031328	Flna	1.05442	2.26837e-09	0.310749	0.0160491
ENSMUSG00000006281	Tep1	1.05382	4.02833e-07	0.0451789	0.867123
ENSMUSG00000078773	Rad54b	1.05327	0.040762	0.129978	0.809439
ENSMUSG00000031610	Scrg1	1.05219	3.08465e-09	-0.00633398	0.978656
ENSMUSG00000037649	H2-DMa	1.05214	6.27054e-07	0.456395	0.00489316
ENSMUSG00000027803	Wwtr1	1.05149	2.87071e-07	0.112866	0.579628
ENSMUSG00000032754	Slc8b1	1.04994	2.67401e-05	0.37157	0.0617471
ENSMUSG00000039646	Vasn	1.04749	9.32874e-07	0.223566	0.226834
ENSMUSG00000048747	E130114P18Rik	1.04733	0.000390188	0.16011	0.588702
ENSMUSG00000016995	Matn4	1.04695	5.28693e-05	-0.0452005	0.893332
ENSMUSG00000039004	Bmp6	1.04688	9.03354e-05	0.736707	0.000108279
ENSMUSG00000042213	Zfand4	1.04592	0.00765504	-0.00568644	0.991591
ENSMUSG00000064210	Ano6	1.04556	5.29283e-21	0.372019	2.86231e-06
ENSMUSG00000074802	Gas2l3	1.04545	7.72504e-06	0.43206	0.0222698
ENSMUSG00000026483	Fam129a	1.04526	7.43659e-09	0.410779	0.0033758
ENSMUSG00000045328	Cenpe	1.04361	0.0235142	0.310425	0.604661
ENSMUSG00000025723	Nmb	1.04296	0.0480049	0.00713178	0.992474
ENSMUSG00000032353	Tmed3	1.04209	1.79861e-08	0.343313	0.0143978
ENSMUSG00000032698	Lmo2	1.03882	7.47383e-10	0.472163	7.55595e-05
ENSMUSG00000028268	Gbp3	1.03611	0.000139544	0.505151	0.0178558
ENSMUSG00000032456	Nmnat3	1.03517	0.000350164	0.517068	0.0289452
ENSMUSG00000071604	Fam189a2	1.03452	9.73934e-10	0.494295	4.81464e-05
ENSMUSG00000067786	Nnat	1.03293	1.17351e-09	0.296473	0.0168908
ENSMUSG00000001517	Foxm1	1.03262	0.0103665	0.528407	0.119126
ENSMUSG00000026928	Card9	1.03204	0.000146587	0.36645	0.149589
ENSMUSG00000027570	Col9a3	1.02869	4.3383e-06	0.00828472	0.978021
ENSMUSG00000052783	Grk4	1.02863	0.00145078	0.242682	0.50285
ENSMUSG00000030541	Idh2	1.027	9.20187e-14	0.374625	0.000206374
ENSMUSG00000038855	Itpkb	1.02613	1.87133e-18	0.18943	0.0331903
ENSMUSG00000000901	Mmp11	1.02597	0.0175237	0.78292	0.00946743
ENSMUSG00000029718	Pcolce	1.02481	0.00451899	0.117184	0.772295
ENSMUSG00000045608	Dbx2	1.02463	1.19385e-12	0.217806	0.0717946
ENSMUSG00000006398	Cdc20	1.02359	0.104339	1.1378	0.014371
ENSMUSG00000032402	Smad3	1.02293	4.42359e-13	0.29838	0.00457226
ENSMUSG00000049969	Plekhf2	1.02247	4.01974e-05	0.327887	0.118488
ENSMUSG00000036781	Rps27l	1.02165	4.2493e-08	0.211346	0.227107
ENSMUSG00000007989	Fzd3	1.02122	0.0111549	-0.25345	0.490606
ENSMUSG00000098188	Sowahc	1.02071	6.0533e-15	0.34138	0.000800708
ENSMUSG00000064090	Vrk2	1.02056	0.0130135	0.218946	0.59244
ENSMUSG00000022180	Slc7a8	1.01987	1.30422e-13	0.364605	0.000282549
ENSMUSG00000022971	Ifnar2	1.01953	4.83294e-12	0.388833	0.000356064
ENSMUSG00000023036	Pcdhgc4	1.01811	0.00130146	0.289459	0.247869
ENSMUSG00000052911	Lamb2	1.01789	7.71247e-10	0.326502	0.00682269
ENSMUSG00000024049	Myom1	1.0177	0.0126057	-0.0182392	0.9731
ENSMUSG00000037552	Plekhg2	1.01613	4.99095e-06	0.135135	0.550582
ENSMUSG00000022544	Eef2kmt	1.01482	0.0150665	0.601176	0.0582218
ENSMUSG00000005686	Ampd3	1.01451	2.33877e-14	0.191348	0.081671
ENSMUSG00000056204	Pgpep1	1.01331	6.70804e-08	0.135316	0.441729
ENSMUSG00000020695	Mrc2	1.01318	1.94481e-05	0.185324	0.440312
ENSMUSG00000024899	Papss2	1.01203	3.16821e-08	-0.174429	0.312264
ENSMUSG00000034165	Ccnd3	1.01106	2.46301e-09	0.347931	0.00569333
ENSMUSG00000069662	Marcks	1.01014	7.52967e-33	-0.0565863	0.5163
ENSMUSG00000047250	Ptgs1	1.00721	1.99659e-06	0.48918	0.000982115
ENSMUSG00000040690	Col16a1	1.00618	4.75789e-09	0.130039	0.43662
ENSMUSG00000001604	Tcea3	1.00387	0.0178155	0.284998	0.503474
ENSMUSG00000052056	Zfp217	1.00316	0.000222545	0.33023	0.175889
ENSMUSG00000089774	Slc5a3	1.00201	2.55538e-09	-0.259902	0.0509988
ENSMUSG00000066113	Adamtsl1	1.00137	1.17554e-10	0.379168	0.00076555
ENSMUSG00000068115	Ninl	1.00133	0.00812905	-0.369198	0.266983
ENSMUSG00000029826	Zc3hav1	1.00106	1.5258e-08	0.748506	6.00166e-10
ENSMUSG00000026956	Uap1l1	1.00078	0.000100385	0.502655	0.00544191
ENSMUSG00000018669	Cdk5rap3	1.00063	6.78223e-10	0.384709	0.00136542
ENSMUSG00000038793	Lefty1	0.886986	0.222014	1.55402	0.000316222
ENSMUSG00000063838	1700027J19Rik	0.834952	0.442774	1.44377	0.0418365
ENSMUSG00000071181	3830408C21Rik	0.61073	0.361713	-1.09738	0.0341415
ENSMUSG00000049115	Agtr1a	0.537147	0.578849	1.67368	0.000624607
ENSMUSG00000029658	Wdr95	0.391268	0.793432	1.93216	0.0206372
ENSMUSG00000037638	Zbtb42	0.336293	0.629854	1.15997	0.00109617
ENSMUSG00000028188	Spata1	0.321873	0.589457	-1.16148	0.000578169
ENSMUSG00000030055	Rab43	0.24718	0.887242	1.79739	0.00616547
ENSMUSG00000030703	Gdpd3	0.230542	0.870173	1.37101	0.0152838
ENSMUSG00000067235	H2-Q10	0.18421	0.884809	1.15305	0.0449055
ENSMUSG00000090877	Hspa1b	0.163768	0.911086	-1.54948	0.00355447
ENSMUSG00000021791	Dydc2	0.108001	0.901381	1.15804	0.00117262
ENSMUSG00000011263	Exoc3l2	0.0495289	0.973848	1.33302	0.00227286
ENSMUSG00000032323	Cyp11a1	0.00523917	0.995531	-1.33482	0.0493502
ENSMUSG00000046991	Wdr27	-0.0202445	0.988267	1.64214	0.0019277
ENSMUSG00000040170	Fmo2	-0.0312871	0.984923	2.1294	1.10104e-07
ENSMUSG00000078868	Gm14412	-0.034576	0.983372	-1.17289	0.0384788
ENSMUSG00000032327	Stra6	-0.0351111	0.968044	1.29561	4.24833e-07
ENSMUSG00000051678	Pcdhb6	-0.168516	0.780274	1.02446	7.76541e-06
ENSMUSG00000071317	Bves	-0.170349	0.85731	-1.09979	0.00732373
ENSMUSG00000092335	Zfp977	-0.21925	0.855234	-1.30972	0.0455479
ENSMUSG00000026175	Vil1	-0.261197	0.835187	1.32207	0.00944984
ENSMUSG00000055197	Fev	-0.317691	0.785794	1.38686	0.0126001
ENSMUSG00000063687	Pcdhb5	-0.345457	0.358692	1.12864	1.85712e-09
ENSMUSG00000038670	Mybpc2	-0.391897	0.572001	1.40433	3.77142e-05
ENSMUSG00000045876	Pcdhb8	-0.39568	0.222219	1.36723	1.25046e-18
ENSMUSG00000025479	Cyp2e1	-0.397051	0.680214	1.60051	0.00010442
ENSMUSG00000044244	Il20rb	-0.628529	0.643326	1.80975	0.0155715
ENSMUSG00000027559	Car3	-0.745311	0.174047	-1.0859	0.00245753
ENSMUSG00000037708	Spag6	-0.970559	0.192317	2.21378	1.55185e-10
ENSMUSG00000022829	Stxbp5l	-1.00034	0.00356562	-0.414121	0.0996757
ENSMUSG00000042515	Mum1l1	-1.00038	8.53662e-05	-0.441804	0.0209713
ENSMUSG00000075033	Nxpe3	-1.00057	1.35958e-19	-0.060676	0.583591
ENSMUSG00000059743	Fdps	-1.00177	5.14755e-10	-0.136431	0.321812
ENSMUSG00000019828	Grm1	-1.0022	1.01812e-12	0.00590075	0.973679
ENSMUSG00000003872	Lin7b	-1.0058	2.29222e-06	0.01955	0.945767
ENSMUSG00000059602	Syn3	-1.00655	2.13161e-06	-0.436779	0.00343766
ENSMUSG00000027827	Kcnab1	-1.00696	1.3682e-15	-0.0579998	0.65997
ENSMUSG00000022602	Arc	-1.0075	1.43258e-08	-0.267322	0.0515893
ENSMUSG00000091519	Skor2	-1.01086	0.0103871	-0.174867	0.677431
ENSMUSG00000091243	Vgll3	-1.01114	0.0217167	0.0163278	0.97591
ENSMUSG00000027978	Prss12	-1.01265	1.75807e-07	-0.0586261	0.779832
ENSMUSG00000031758	Cdyl2	-1.01594	0.00894855	-0.352218	0.189492
ENSMUSG00000024867	Pip5k1b	-1.0178	4.89221e-10	-0.0652374	0.71774
ENSMUSG00000064329	Scn1a	-1.02112	1.15576e-09	-0.282738	0.0205888
ENSMUSG00000022351	Sqle	-1.02264	7.41011e-15	-0.351321	7.00792e-05
ENSMUSG00000066842	Hmcn1	-1.02268	0.000119155	-0.398374	0.0610832
ENSMUSG00000015653	Steap2	-1.02281	8.1042e-08	-0.0657735	0.751071
ENSMUSG00000028111	Ctsk	-1.02485	6.3627e-05	-0.309722	0.126928
ENSMUSG00000021255	Esrrb	-1.02547	0.000122681	0.0367115	0.906622
ENSMUSG00000038760	Trhr	-1.02556	2.83532e-11	-0.222506	0.0819478
ENSMUSG00000074591	Ankub1	-1.0258	1.92365e-05	-0.203391	0.346625
ENSMUSG00000097789	Gm2115	-1.02678	5.36953e-24	0.110994	0.208762
ENSMUSG00000031376	Atp2b3	-1.02871	8.53643e-10	-0.204711	0.119311
ENSMUSG00000031604	Msmo1	-1.02925	1.31126e-11	-0.308117	0.00401822
ENSMUSG00000047495	Dlgap2	-1.03028	2.30148e-06	-0.449152	0.00261697
ENSMUSG00000031844	Hsd17b2	-1.03152	0.0065286	-0.168981	0.640498
ENSMUSG00000048899	Rimkla	-1.03477	3.07518e-12	-0.0930588	0.50636
ENSMUSG00000050860	Phospho1	-1.03512	1.43715e-08	0.0810772	0.661984
ENSMUSG00000090486	BC035947	-1.03655	2.51894e-05	-0.0144888	0.963512
ENSMUSG00000023047	Amhr2	-1.03723	0.0136536	-0.242867	0.568493
ENSMUSG00000031139	Mcf2	-1.03931	7.2003e-10	-0.222037	0.0994629
ENSMUSG00000053626	Tll1	-1.04091	0.0145404	-0.0257577	0.960897
ENSMUSG00000053164	Gpr21	-1.04274	0.0212076	-0.20736	0.652982
ENSMUSG00000075478	Slitrk1	-1.04453	1.31512e-11	-0.139526	0.291943
ENSMUSG00000041216	Clvs1	-1.04469	2.1205e-08	-0.220432	0.136879
ENSMUSG00000062991	Nrg1	-1.04508	7.83706e-14	-0.23852	0.0182912
ENSMUSG00000022342	Kcnv1	-1.04718	0.0316739	-0.109645	0.847595
ENSMUSG00000027359	Slc27a2	-1.04728	4.19686e-07	-0.149632	0.41966
ENSMUSG00000025141	Myadml2	-1.04829	0.0165844	0.0336313	0.94569
ENSMUSG00000046442	Ppm1e	-1.05001	1.46935e-13	-0.333787	0.000701576
ENSMUSG00000027965	Olfm3	-1.05381	9.97512e-06	-0.321701	0.0800826
ENSMUSG00000037010	Apln	-1.05547	9.16217e-12	-0.345275	0.00116211
ENSMUSG00000025964	Adam23	-1.05638	1.29547e-12	-0.0360118	0.838867
ENSMUSG00000039728	Slc6a5	-1.05729	6.00004e-09	-0.15747	0.310614
ENSMUSG00000040666	Sh3bgr	-1.05806	3.93039e-11	-0.0755671	0.647689
ENSMUSG00000025739	Gng13	-1.05815	7.93296e-06	0.464561	0.00149681
ENSMUSG00000021301	Hecw1	-1.05836	2.30939e-07	-0.20897	0.212945
ENSMUSG00000038354	Ankrd35	-1.05962	1.35841e-19	-0.198609	0.0289452
ENSMUSG00000046480	Scn4b	-1.06414	1.28695e-10	-0.028248	0.889211
ENSMUSG00000050138	Kcnk12	-1.06488	8.88657e-07	-0.328396	0.0747796
ENSMUSG00000062393	Dgkk	-1.06492	7.55561e-09	-0.627082	1.55667e-07
ENSMUSG00000039103	Nexn	-1.0662	2.51393e-05	-0.326397	0.0936678
ENSMUSG00000048732	Klhl11	-1.06849	9.08605e-07	-0.237272	0.151102
ENSMUSG00000028558	Calr4	-1.06906	0.0132541	-0.119095	0.785627
ENSMUSG00000091996	BC049352	-1.07057	0.00235577	-0.177238	0.616833
ENSMUSG00000058665	En1	-1.07264	0.0224596	0.21377	0.594424
ENSMUSG00000042096	Dao	-1.07405	3.2011e-05	-0.340647	0.0722501
ENSMUSG00000024485	Slc4a9	-1.07438	0.0204246	-0.125552	0.808722
ENSMUSG00000022206	Npr3	-1.07639	9.10046e-07	-0.303881	0.0845795
ENSMUSG00000021239	Vsx2	-1.08048	0.000100049	0.010362	0.97643
ENSMUSG00000003974	Grm3	-1.08493	2.18939e-07	-0.415754	0.00377385
ENSMUSG00000026452	Syt2	-1.08753	3.32255e-17	-0.110396	0.330032
ENSMUSG00000021139	Gm20498	-1.09707	0.000188153	-0.080936	0.797783
ENSMUSG00000035407	Kank4	-1.09954	7.95208e-11	-0.148419	0.309706
ENSMUSG00000001467	Cyp51	-1.10015	3.59048e-10	-0.41098	0.000549508
ENSMUSG00000023886	Smoc2	-1.10061	0.0181768	-0.341353	0.431365
ENSMUSG00000023945	Slc5a7	-1.10373	1.90144e-15	-0.128291	0.288494
ENSMUSG00000026610	Esrrg	-1.10452	2.69878e-08	-0.0765164	0.715827
ENSMUSG00000046699	Slitrk4	-1.10495	1.15698e-11	-0.377238	0.00150269
ENSMUSG00000047606	Ankrd34c	-1.10498	6.05366e-07	-0.238232	0.191236
ENSMUSG00000043398	Gpr135	-1.10504	0.00349489	-0.390268	0.254577
ENSMUSG00000045613	Chrm2	-1.10598	2.4674e-10	-0.305687	0.0155715
ENSMUSG00000025776	Crispld1	-1.1068	0.0147439	0.171726	0.696867
ENSMUSG00000040703	Cyp2s1	-1.10776	8.2597e-06	0.162024	0.453913
ENSMUSG00000010825	Grid2ip	-1.11168	5.91523e-09	-0.0965211	0.613324
ENSMUSG00000084883	Ccdc85c	-1.11463	1.23753e-13	0.0982073	0.477095
ENSMUSG00000035576	L3mbtl1	-1.11709	4.03746e-08	-0.626628	2.52534e-05
ENSMUSG00000054667	Irs4	-1.1207	0.00294397	0.0138615	0.974769
ENSMUSG00000078202	Nrarp	-1.12261	0.000392883	0.0506033	0.893206
ENSMUSG00000041992	Rapgef5	-1.12326	8.74402e-14	-0.428614	2.1358e-05
ENSMUSG00000021719	Rgs7bp	-1.12409	1.91355e-12	-0.29841	0.00951544
ENSMUSG00000057060	Slc35f3	-1.13185	3.86136e-12	-0.100978	0.503166
ENSMUSG00000051111	Sv2c	-1.13436	8.08498e-16	-0.190586	0.0828505
ENSMUSG00000047976	Kcna1	-1.13522	2.09539e-10	-0.316841	0.0137993
ENSMUSG00000071679	Zcchc16	-1.13859	0.0140773	-0.275612	0.509043
ENSMUSG00000093930	Hmgcs1	-1.14138	1.11532e-09	-0.629268	1.54345e-07
ENSMUSG00000037370	Enpp1	-1.14362	2.69197e-09	-0.398334	0.00290632
ENSMUSG00000031558	Slit2	-1.15942	1.98179e-10	-0.28912	0.0342301
ENSMUSG00000030495	Slc7a10	-1.16339	2.79823e-24	-0.25264	0.00184186
ENSMUSG00000096446	Gm8104	-1.16661	0.0067622	0.310858	0.383854
ENSMUSG00000027833	Shox2	-1.17036	0.0011436	0.19223	0.542331
ENSMUSG00000043673	Kcns3	-1.1814	3.91185e-09	0.0184122	0.945098
ENSMUSG00000032908	Sgpp2	-1.18314	4.34128e-12	-0.00695991	0.974602
ENSMUSG00000068615	Gjd2	-1.18905	2.52985e-11	-0.133443	0.403566
ENSMUSG00000036264	Fstl4	-1.1892	1.11986e-06	-0.316732	0.0683764
ENSMUSG00000021613	Hapln1	-1.19045	1.03994e-06	-0.232106	0.260537
ENSMUSG00000053025	Sv2b	-1.19719	2.13806e-16	-0.0759103	0.598769
ENSMUSG00000051855	Mest	-1.19936	3.02255e-13	-0.243801	0.0530178
ENSMUSG00000021974	Fgf9	-1.20059	9.5668e-16	-0.284864	0.00811422
ENSMUSG00000024378	Stard4	-1.20144	7.05391e-08	-0.213854	0.246463
ENSMUSG00000062785	Kcnc3	-1.20943	1.13197e-13	-0.0284024	0.888055
ENSMUSG00000031910	Has3	-1.21041	1.05346e-06	-0.319644	0.117029
ENSMUSG00000029219	Slc10a4	-1.21049	1.65285e-17	0.0101061	0.955251
ENSMUSG00000034923	Ly6g6f	-1.21291	0.0368831	-0.160502	0.781059
ENSMUSG00000045246	Kcng4	-1.22228	4.94077e-28	0.140278	0.11111
ENSMUSG00000026141	Col19a1	-1.22358	0.00149027	-0.348152	0.274634
ENSMUSG00000031189	Aff2	-1.22388	6.82816e-05	-0.4167	0.0602941
ENSMUSG00000040452	Cdh12	-1.2277	6.04389e-05	0.0384053	0.918916
ENSMUSG00000007030	Vwa7	-1.22771	1.65973e-17	-0.0590677	0.693834
ENSMUSG00000060371	Caln1	-1.22812	2.82889e-19	-0.306065	0.0014051
ENSMUSG00000057615	Ldoc1	-1.23178	0.00220426	0.0838853	0.845838
ENSMUSG00000058258	Idi1	-1.235	1.981e-09	-0.520103	0.00016914
ENSMUSG00000045294	Insig1	-1.24112	4.01607e-14	-0.119523	0.423287
ENSMUSG00000064325	Hhip	-1.24564	8.18544e-12	-0.490169	8.37907e-05
ENSMUSG00000001566	Mnx1	-1.24741	0.000684438	-0.0399026	0.928821
ENSMUSG00000042529	Kcnj12	-1.25314	3.36482e-08	-0.13563	0.515653
ENSMUSG00000006522	Itih3	-1.25348	3.64894e-20	0.161127	0.14447
ENSMUSG00000039488	Cntn5	-1.25875	0.000618256	-0.22811	0.485624
ENSMUSG00000029359	Tesc	-1.26254	3.91871e-18	0.0813956	0.559496
ENSMUSG00000022861	Dgkg	-1.26325	3.63396e-09	-0.217915	0.204162
ENSMUSG00000020953	Coch	-1.26328	0.0170406	-0.189265	0.742462
ENSMUSG00000022041	Chrna2	-1.26971	0.000347442	-0.0117541	0.978376
ENSMUSG00000026834	Acvr1c	-1.27581	7.71929e-08	-0.706842	6.77779e-06
ENSMUSG00000047228	A2ml1	-1.27766	9.85449e-05	0.110007	0.727822
ENSMUSG00000019848	Popdc3	-1.28733	0.000857378	-0.136638	0.71169
ENSMUSG00000056423	Uts2b	-1.2878	0.00678352	-0.263829	0.549582
ENSMUSG00000034997	Htr2a	-1.29434	6.48529e-07	-0.236592	0.257594
ENSMUSG00000058669	Nkx2-9	-1.32301	0.0185933	-0.677837	0.105385
ENSMUSG00000039385	Cdh6	-1.3365	5.99408e-07	-0.330933	0.0679147
ENSMUSG00000033715	Akr1c14	-1.34127	0.00903297	-0.599653	0.115672
ENSMUSG00000028813	CK137956	-1.3457	0.033822	-0.0397122	0.953776
ENSMUSG00000026398	Nr5a2	-1.35432	0.0220999	-0.251903	0.645878
ENSMUSG00000060284	Sp7	-1.35557	0.0448359	0.0477806	0.952541
ENSMUSG00000032193	Ldlr	-1.36872	7.51406e-11	-0.255882	0.117459
ENSMUSG00000044734	Serpinb1a	-1.37615	1.89958e-06	-0.0154295	0.966348
ENSMUSG00000026697	Myoc	-1.38447	0.000445497	-1.90686	5.12401e-16
ENSMUSG00000051262	Nat8f3	-1.38617	6.0691e-05	-0.536882	0.0352972
ENSMUSG00000030607	Acan	-1.39254	1.894e-17	-0.27274	0.0193076
ENSMUSG00000016194	Hsd11b1	-1.39359	1.80938e-13	-0.0274584	0.904236
ENSMUSG00000000263	Glra1	-1.40086	3.06612e-06	-0.171499	0.532196
ENSMUSG00000022055	Nefl	-1.40102	3.31183e-27	-0.207085	0.0366491
ENSMUSG00000051136	Ghsr	-1.41357	0.00787194	-0.156097	0.765116
ENSMUSG00000062561	Gm10118	-1.42663	0.000989353	-0.294935	0.416098
ENSMUSG00000034460	Six4	-1.43434	5.8266e-09	-0.202229	0.333496
ENSMUSG00000022054	Nefm	-1.44003	4.77909e-21	-0.399814	0.000132669
ENSMUSG00000032744	Heyl	-1.45277	6.04789e-08	-0.0391238	0.902426
ENSMUSG00000034926	Dhcr24	-1.4606	1.56343e-20	-0.184833	0.14659
ENSMUSG00000007653	Gabrb2	-1.47935	8.85339e-07	-0.429441	0.0545133
ENSMUSG00000090667	Gm765	-1.47966	0.00719316	-0.0460385	0.944346
ENSMUSG00000044176	Spink10	-1.49243	0.00989626	-0.264456	0.603422
ENSMUSG00000066197	Gpr139	-1.4949	3.66988e-07	-0.192408	0.442851
ENSMUSG00000027971	Ndst4	-1.53052	2.31796e-09	-0.301117	0.139091
ENSMUSG00000020396	Nefh	-1.54252	1.26327e-11	-0.468157	0.00341083
ENSMUSG00000089945	Pakap	-1.54739	0.0205045	-0.428461	0.429341
ENSMUSG00000036760	Kcnk9	-1.56394	1.06312e-08	-0.178052	0.461379
ENSMUSG00000092470	Gm20518	-1.57734	0.0216273	-0.483344	0.417175
ENSMUSG00000030525	Chrna7	-1.58511	1.19514e-11	-0.216814	0.237243
ENSMUSG00000044505	Lingo4	-1.58559	1.85236e-08	-0.454704	0.0251794
ENSMUSG00000050511	Oprd1	-1.60224	4.89221e-10	-0.432262	0.0162229
ENSMUSG00000058743	Kcnj14	-1.60386	2.94948e-27	-0.0718621	0.619527
ENSMUSG00000017737	Mmp9	-1.61287	1.82099e-12	-0.224175	0.222019
ENSMUSG00000073532	Gm7276	-1.64492	0.0230956	0.411618	0.579726
ENSMUSG00000038963	Slco4a1	-1.6625	2.26204e-10	0.126992	0.617687
ENSMUSG00000019230	Lhx9	-1.68307	0.0235242	-0.471097	0.462124
ENSMUSG00000074575	Kcng1	-1.69081	1.1189e-09	-0.108771	0.697253
ENSMUSG00000035745	Grin3b	-1.69684	5.85201e-12	-0.18588	0.43416
ENSMUSG00000025407	Gli1	-1.72003	0.000477988	-0.029822	0.960649
ENSMUSG00000047746	Fbxo40	-1.7697	1.1391e-08	0.14324	0.60522
ENSMUSG00000051920	Rspo2	-1.77486	1.59601e-13	-0.175017	0.394547
ENSMUSG00000021943	Gdf10	-1.7785	3.66349e-08	-0.753129	0.00131734
ENSMUSG00000097854	Gm26602	-1.786	0.0369978	0.348412	0.566868
ENSMUSG00000024747	Aldh1a7	-1.78786	0.00960801	0.360932	0.457962
ENSMUSG00000011171	Vipr2	-1.7925	2.42589e-10	-0.177117	0.457314
ENSMUSG00000041565	L3mbtl4	-1.81088	0.0128708	0.35322	0.498881
ENSMUSG00000091060	7420461P10Rik	-1.81352	0.16243	-1.7412	0.0297394
ENSMUSG00000055555	4930502E18Rik	-1.82911	0.0249356	0.183128	0.793305
ENSMUSG00000055027	Smyd1	-1.83787	1.34307e-07	-0.310918	0.271664
ENSMUSG00000005503	Evx1	-1.85577	0.00150131	-0.25557	0.607221
ENSMUSG00000002100	Mybpc3	-1.85779	0.0299938	0.0252746	0.976985
ENSMUSG00000031293	Rs1	-1.86611	0.0171997	-0.154763	0.854001
ENSMUSG00000026354	Lct	-1.90445	0.0138812	0.0428158	0.95901
ENSMUSG00000026468	Lhx4	-1.93193	3.85538e-14	-0.321919	0.0869262
ENSMUSG00000034384	Barhl2	-1.94641	0.0433361	-1.04252	0.116581
ENSMUSG00000027209	Fam227b	-1.96385	0.00329142	-0.871857	0.0720895
ENSMUSG00000036915	Kirrel2	-2.10105	3.53683e-09	-0.18414	0.6036
ENSMUSG00000043144	Aqp6	-2.11607	1.81734e-05	-0.53187	0.0676745
ENSMUSG00000079259	Trim71	-2.13431	0.00446024	-0.664858	0.175613
ENSMUSG00000032318	Isl2	-2.13564	1.20636e-05	-0.0337694	0.953007
ENSMUSG00000042793	Lgr6	-2.21859	2.00487e-16	-0.0581734	0.833128
ENSMUSG00000048399	Tprg	-2.2797	0.0312981	0.341227	0.667778
ENSMUSG00000070601	Vmn2r84	-2.28085	0.0445286	-0.123689	0.927309
ENSMUSG00000037159	Wee2	-2.5094	0.022985	0.0449079	0.9712
ENSMUSG00000060204	Gm5868	-2.65433	0.0081258	-0.188478	0.840695
ENSMUSG00000067610	Klri1	-2.70753	0.0199328	-0.881922	0.307275
ENSMUSG00000091204	Gm7271	-2.76007	0.0356998	-1.04879	1
ENSMUSG00000047034	Ankrd33	-2.80427	0.0270371	1.11695	0.100798
ENSMUSG00000022860	Chodl	-3.18626	1.03254e-80	-0.231549	0.0121056
ENSMUSG00000043013	Onecut1	-3.94764	0.0217831	-0.548206	1
ENSMUSG00000043122	A530016L24Rik	-4.05003	0.0341801	-0.206931	1
ENSMUSG00000098773	Gm27179	-4.356	0.0481159	0.136075	1
ENSMUSG00000027517	Ankrd60	-4.49813	0.0239517	0.260634	1
ENSMUSG00000110591	Gm31371	-4.82681	0.0246067	3.08814	1
ENSMUSG00000104217	Gm37988	-5.50308	0.00103912	0.218328	0.839243
ENSMUSG00000102422	Gm21949	-6.22248	0.000375722	0.400631	0.745513
